# Supplementary material for: Development of a respiratory severity score for hospitalized adults in a high HIV-prevalence setting—South Africa, 2010–2011
Source: BMC Pulm Med. 2017 Feb 2;17:28. doi: 10.1186/s12890-017-0368-8 (PMC5288997; doi:10.1186/s12890-017-0368-8)
Supplement: Additional file 1: — BMC Pulmonary_Severity Score Data.xlsx. Severity Score Dataset. Dataset generated and used for analysis and creation of the ACHU score. Two tabs are included 1) includes the data used for the analysis 2) includes important notes related to the analytical methods and definitions for several composite variables. (XLS 1235 kb) [file 12890_2017_368_MOESM1_ESM.xls]

## Sheet: Dataset
ID	RSS_DateChartReview	RSS_HospName	RSS_CTemperature	RSS_CRespRate	RSS_NuCBloodPressure	RSS_DeCBloodPressure	RSS_CHeartRate	RSS_COxygenation	RSS_CYesOxygen	RSS_CConfused	RSS_WTemperature	RSS_WRespRate	RSS_NuWBloodPressure	RSS_DeWBloodPressure	RSS_WHeartRate	RSS_WAdminOxygenation	RSS_WYesOxygen	RSS_WConfused	RSS_CXRperformed	RSS_CXROrderedButNotPerformed	RSS_NoCXRorderedPerformed	RSS_CXRNotRecorded	RSS_HIVStatus	RSS_CD4Count	RSS_CD4Notincluded	RSS_HIVMedication	RSS_Soduim	RSS_SoduimNotRecorded	RSS_Urea	RSS_Creatinine	IntDte	HospName	AgeRange	Sex	AdmDte	OnsetDte	UnderIll	Asthma	Lung	Stroke	Liver	Renal	Heart	Valve	Artery	Pregn	Organ	Therapy	Anaemia
A1	2013-01-09	2							0	0	36.2	20	86	49	103		0	0	0	1	0	0	4		1	3	133	0	6	71	2010-01-04	Selby	50-55	Male	2010-01-03	2009-12-31	No	No	No	No	No	No	No	No	No	No	No	No	No
A2	2013-01-09	2		20	86	58	108		0	0	38	18	100	66	119		0	0	1	0	0	0	4		1	3		1			2010-01-04	Selby	18-24	Female	2010-01-03	2009-12-28	No	No	No	No	No	No	No	No	No	No	No	No	No
A3	2013-01-09	2							0	0	38	20	102	67	116		0	0	0	0	0	1	1		1	1	140	0	2.9	66	2010-01-04	Selby	40-44	Female	2010-01-03	2009-12-28	No	No	No	No	No	No	No	No	No	No	No	No	No
A4	2013-01-09	2	37		100	61	122		0	0	37.2	18	95	64	109		0	0	0	1	0	0	1		1	1		1			2010-01-04	Selby	40-44	Female	2010-01-03	2009-12-30	No	No	No	No	No	No	No	No	No	No	No	No	No
A5	2013-01-09	2							0	0	37.4	22	112	53	84		0	0	0	1	0	0	4		1	3	133	0	5.2	55	2010-01-04	Selby	60+	Female	2010-01-03	2009-12-28	No	No	No	No	No	No	No	No	No	No	No	No	No
A6	2013-01-09	2	36		143	98	80		0	0		20	135	84	148		0	0	1	0	0	0	1		1	3	133	0	5.1	86	2010-01-21	Selby	35-39	Female	2010-01-20	2010-01-16	No	No	No	No	No	No	No	No	No	No	No	No	No
A7	2013-01-09	2			103	73	83		0	0	36.4	80	123	72	85		0	0	0	1	0	0	4		1	3	124	0	3.2	59	2010-01-21	Selby	50-55	Male	2010-01-20	2010-01-18	No	No	No	No	No	No	No	No	No	No	No	No	No
A8	2013-01-09	2							0	0	37.5	101	113	58	74		0	0	0	1	0	0	4		1	3		1			2010-01-21	Selby	45-49	Male	2010-01-20	2010-01-15	No	No	No	No	No	No	No	No	No	No	No	No	No
A9	2013-02-15	2	36.4		105	55	100	97	0	0	37	20	112	59	90		0	0	1	0	0	0	4		1	3	138	0	4.3	62	2010-01-26	Selby	50-55	Male	2010-01-25	2010-01-22	No	No	No	No	No	No	No	No	No	No	No	No	No
A10	2013-02-15	2	38.8		102	67		93	0	0	36.5	20	98	62	86		0	0	1	0	0	0	1		1	2	127	0	3.4	64	2010-01-26	Selby	60+	Male	2010-01-25	2010-01-19	No	No	No	No	No	No	No	No	No	No	No	No	No
A11	2013-02-15	2	38.5		89	54	127	94	0	0	38	18	91	48	90		0	0	1	0	0	0	4		1	3	142	0	5.2	72	2010-01-26	Selby	30-34	Male	2010-01-25	2010-01-18	No	No	No	No	No	No	No	No	No	No	No	No	No
A12	2013-02-15	2							0	0	37	20	104	49	110		0	0	0	0	0	1	1		1	1		1			2010-01-26	Selby	25-29	Female	2010-01-25	2010-01-24	No	No	No	No	No	No	No	No	No	No	No	No	No
A13	2013-02-15	2							0	0	37.5	18	119	70	114		0	0	1	0	0	0	1		1	1	136	0	2.9	37	2010-01-26	Selby	35-39	Female	2010-01-25	2010-01-18	No	No	No	No	No	No	No	No	No	No	No	No	No
A14	2013-02-15	2							0	0	35.3	18	90	60	96		0	0	1	0	0	0	1		1	1		1			2010-01-26	Selby	30-34	Female	2010-01-25	2010-01-18	No	No	No	No	No	No	No	No	No	No	No	No	No
A15	2013-01-30	2			129	81	104	89	0	0	37.6	18	119	58	71		0	0	0	1	0	0	1	478	0	2	139	0	4.4	58	2010-01-28	Selby	18-24	Female	2010-01-27	2010-01-25	No	No	No	No	No	No	No	No	No	No	No	No	No
A16	2013-01-31	2	37.9	22	95	57	110	96	0	0	39	20	125	65	105		0	0	0	0	0	1	4		1	3		1			2010-01-28	Selby	45-49	Male	2010-01-27	2010-01-20	No	No	No	No	No	No	No	No	No	No	No	No	No
A17	2013-01-31	2							0	0	37.5	20	121	80	64		0	0	0	0	0	1	1	11	0	1		1			2010-01-28	Selby	35-39	Female	2010-01-27	2010-01-20	No	No	No	No	No	No	No	No	No	No	No	No	No
A18	2013-01-31	2							0	0	37.5	20	100	63	130		0	0	1	0	0	0	1		1	1	139	0	2.2	55	2010-01-28	Selby	18-24	Female	2010-01-27	2010-01-20	No	No	No	No	No	No	No	No	No	No	No	No	No
A19	2013-01-31	2							0	0	39	20	92	65	140		0	0	0	0	0	1	1		1	3	132	0	4.6	82	2010-01-28	Selby	30-34	Female	2010-01-27	2010-01-21	No	No	No	No	No	No	No	No	No	No	No	No	No
A20	2013-01-30	2	36		130	111	77	97	0	0	37.5	26	130	100	86		0	0	0	1	0	0	4		1	3	141	0	3.6	83	2010-01-28	Selby	45-49	Female	2010-01-27	2010-01-26	Yes	Yes	No	No	No	No	No	No	No	No	No	No	No
A21	2013-01-30	2							0	0	37	18	174	133	80		0	0	1	0	0	0	1		1	1	135	0	3.3	53	2010-01-28	Selby	18-24	Female	2010-01-27	2010-01-24	No	No	No	No	No	No	No	No	No	No	No	No	No
A22	2013-01-30	2		20	110	76	88		0	0	37	20	108	47	68		0	0	0	1	0	0	4		1	3		1			2010-02-02	Selby	25-29	Male	2010-02-01	2010-01-26	No	No	No	No	No	No	No	No	No	No	No	No	No
A23	2013-01-31	2		16	135	85	128		0	0	36	20	128	80	124		0	0	1	0	0	0	4		1	3	140	0	2.4	46	2010-02-02	Selby	40-44	Female	2010-02-01	2010-01-31	No	No	No	No	No	No	No	No	No	No	No	No	No
A24	2013-01-30	2		24				88	0	0	36	20	114	75	98		0	0	0	1	0	0	4		1	3	138	0	5.8	105	2010-02-02	Selby	50-55	Male	2010-02-01	2010-01-28	No	No	No	No	No	No	No	No	No	No	No	No	No
A25	2013-01-31	2							0	0	37	20	131	70	107		0	0	0	0	0	1	1		1	2		1			2010-02-02	Selby	25-29	Female	2010-02-01	2010-01-30	No	No	No	No	No	No	No	No	No	No	No	No	No
A26	2013-01-30	2		16	133	104	117		0	0	37	20	121	86	116		0	0	1	0	0	0	1		1	3	137	0	7.2	91	2010-02-02	Selby	45-49	Female	2010-02-01	2010-01-25	No	No	No	No	No	No	No	No	No	No	No	No	No
A27	2013-01-30	2		18	111	69	111		0	0	39	20	112	70	114		0	0	0	1	0	0	4		1	3	137	0	5.5	77	2010-02-02	Selby	40-44	Female	2010-02-01	2010-01-28	No	No	No	No	No	No	No	No	No	No	No	No	No
A28	2013-01-30	2		18	161	84	96		0	0	36.9	20	160	87	94		0	0	0	1	0	0	4		1	3	140	0	12.3	128	2010-02-02	Selby	45-49	Female	2010-02-01	2010-01-25	Yes	No	No	No	No	No	Yes	No	No	No	No	No	No
A29	2013-01-30	2		18	97	61	146		0	0	37		128	64	133		0	0	1	0	0	0	4		1	3	137	0	5.9	76	2010-02-02	Selby	25-29	Female	2010-02-01	2010-01-27	No	No	No	No	No	No	No	No	No	No	No	No	No
A30	2013-01-31	2						80	0	0			99	61	156		0	0	1	0	0	0	4		1	3	140	0	13	107	2010-02-02	Selby	30-34	Female	2010-02-01	2010-01-31	No	No	No	No	No	No	No	No	No	No	No	No	No
A31	2013-01-31	2							0	0	36	20	177	119	77		0	0	1	0	0	0	4		1	3	142	0	4.7	88	2010-02-03	Selby	25-29	Male	2010-02-02	2010-01-27	No	No	No	No	No	No	No	No	No	No	No	No	No
A32	2013-01-31	2		22	195	104	88	88	0	0	36	20	163	111	83		0	0	0	0	0	1	4		1	3	137	0	2.7	57	2010-02-03	Selby	45-49	Male	2010-02-02	2010-01-30	Yes	Yes	No	No	No	No	No	No	No	No	No	No	No
A33	2013-01-30	2	37.6	20	125	76	120	94	0	0	36.5		97	61	119		0	0	0	1	0	0	1		1	3		1			2010-02-03	Selby	30-34	Female	2010-02-02	2010-01-31	No	No	No	No	No	No	No	No	No	No	No	No	No
A34	2013-01-31	2		22	90	63	127		0	0	35	20	94	63	98		0	0	0	0	0	1	1		1	2	133	0	5.6	43	2010-02-03	Selby	30-34	Female	2010-02-02	2010-01-26	No	No	No	No	No	No	No	No	No	No	No	No	No
A35	2013-01-31	2		20	92	62		95	0	0	37	26	90	63	127		0	0	1	0	0	0	1	64	0	3	140	0	13.6	183	2010-02-03	Selby	45-49	Female	2010-02-02	2010-01-27	No	No	No	No	No	No	No	No	No	No	No	No	No
A36	2013-01-30	2							0	0	38.2		144	88	107		0	0	1	0	0	0	1		1	1	130	0	8.8	73	2010-02-05	Selby	40-44	Male	2010-02-05	2010-02-01	Yes	No	No	No	No	No	No	No	No	No	No	No	No
A37	2013-01-31	2							0	0	36.4	20	125	95	105		0	0	0	0	0	1	1		1	3	134	0	3.5	53	2010-02-05	Selby	35-39	Female	2010-02-04	2010-01-29	No	No	No	No	No	No	No	No	No	No	No	No	No
A38	2013-01-31	2	34.5		94	50	74	95	0	0	37.5	26	100	64	74		0	0	0	0	0	1	1		1	1		1			2010-02-05	Selby	40-44	Female	2010-02-04	2010-02-02	No	No	No	No	No	No	No	No	No	No	No	No	No
A39	2013-01-31	2							0	0	37.6	20	98	62	122		0	0	0	0	0	1	1	145	0	2		1			2010-02-05	Selby	25-29	Female	2010-02-04	2010-01-29	No	No	No	No	No	No	No	No	No	No	No	No	No
A40	2013-01-30	2							0	0	36	18	115	60	80		0	0	0	1	0	0	1		1	2	122	0	6.7	86	2010-02-05	Selby	45-49	Male	2010-02-04	2010-02-01	No	No	No	No	No	No	No	No	No	No	No	No	No
A41	2013-01-30	2		16	116	69	124		0	0	36	22	91	52	116		0	0	0	1	0	0	1		1	2	131	0	6.7	48	2010-02-10	Selby	25-29	Male	2010-02-09	2010-02-06	No	No	No	No	No	No	No	No	No	No	No	No	No
A42	2013-03-31	2		22	174	103	111		0	0	35.5	22	100	70	60		0	0	1	0	0	0	4		1	3	134	0	11.6	113	2010-02-10	Selby	45-49	Male	2010-02-09	2010-02-08	No	No	No	No	No	No	No	No	No	No	No	No	No
A43	2013-02-15	2		16	94	58	128		0	0	37	28	103	71	70		0	0	1	0	0	0	1		1	2		1			2010-02-10	Selby	35-39	Female	2010-02-09	2010-02-06	No	No	No	No	No	No	No	No	No	No	No	No	No
A44	2013-01-30	2		18	136	89	99		0	0	36.3	18	126	80	78		0	0	0	1	0	0	4		1	3	139	0	4.3	69	2010-02-10	Selby	40-44	Male	2010-02-09	2010-02-07	No	No	No	No	No	No	No	No	No	No	No	No	No
A45	2013-01-30	2		24	94	55	102		0	0	36.8	22	94	56	98		0	0	0	1	0	0	4		1	3	133	0	3.8	40	2010-02-10	Selby	25-29	Male	2010-02-09	2010-02-04	No	No	No	No	No	No	No	No	No	No	No	No	No
A46	2012-11-21	1	35	22	149	74	103		0	0	38.8	20	90	69	97		0	0	1	0	0	0	1	31	0	2		1			2010-02-12	Selby	50-55	Female	2010-02-11	2010-02-08	No	No	No	No	No	No	No	No	No	No	No	No	No
A47	2013-01-23	2		22	124	84	162		0	0	36	20	107	82	124		0	0	1	0	0	0	4		1	3		1			2010-02-12	Selby	35-39	Female	2010-02-12	2010-02-06	No	No	No	No	No	No	No	No	No	No	No	No	No
A48	2013-02-15	2		14	133	79	119	95	0	0	38	18	136	81	116		0	0	1	0	0	0	1		1	1	139	0	4.1	58	2010-02-12	Selby	40-44	Female	2010-02-11	2010-02-06	No	No	No	No	No	No	No	No	No	No	No	No	No
A49	2013-01-30	2		21	142	49	116		0	0	35.5	20	166	87	116		0	0	0	0	1	0	1		1	1	129	0	9.1	60	2010-02-08	Selby	35-39	Male	2010-02-07	2010-01-31	Yes	No	No	No	No	No	Yes	No	No	No	No	No	No
A50	2013-01-31	2							0	0	36.7	20	110	71	78		0	0	0	0	0	1	4		1	3	137	0	2.9	68	2010-02-12	Selby	50-55	Female	2010-02-11	2010-02-11	No	No	No	No	No	No	No	No	No	No	No	No	No
A51	2013-01-30	2		20	134	80	105		0	0	37	20	81	46	103		0	0	1	0	0	0	1		1	1	137	0	2.5	33	2010-02-12	Selby	40-44	Female	2010-02-11	2010-02-05	No	No	No	No	No	No	No	No	No	No	No	No	No
A52	2013-03-31	2		14	102	60	116		0	0	36.9	20	98	73	109		0	0	1	0	0	0	4		1	3	140	0	2.3	56	2010-02-12	Selby	40-44	Female	2010-02-11	2010-02-07	No	No	No	No	No	No	No	No	No	No	No	No	No
A53	2013-02-08	2							0	0	37.3	18	96	60	98		0	0	1	0	0	0	1		1	2		1			2010-02-15	Selby	35-39	Male	2010-02-14	2010-02-08	No	No	No	No	No	No	No	No	No	No	No	No	No
A54	2013-01-23	2		20	109	59	130		0	0	37	99	137	59	20		0	0	0	1	0	0	4		1	3		1			2010-02-15	Selby	18-24	Female	2010-02-14	2010-02-10	No	No	No	No	No	No	No	No	No	No	No	No	No
A55	2013-01-23	2		16	101	68	74		0	0	37	18	107	67	73		0	0	1	0	0	0	1		1	3	138	0	2.3	46	2010-02-15	Selby	35-39	Female	2010-02-14	2010-02-10	No	No	No	No	No	No	No	No	No	No	No	No	No
A56	2013-01-23	2	36	18	93	52	116	97	0	0	37	20	88	58	116		0	0	1	0	0	0	4		1	3	137	0	3.2	69	2010-02-15	Selby	35-39	Female	2010-02-14	2010-02-07	No	No	No	No	No	No	No	No	No	No	No	No	No
A57	2012-12-11	1							0	0	38.5	18	90	60	105		0	0	1	0	0	0	1	47	0	2	126	0	4.6	53	2010-02-16	CHBaragwanath	35-39	Female	2010-02-15	2010-02-09	No	No	No	No	No	No	No	No	No	No	No	No	No
A58	2012-11-16	1	38		91	61	138	79	0	0	38	20	85	31	130		0	0	1	0	0	0	1		1	3	131	0	12	141	2010-02-16	CHBaragwanath	40-44	Female	2010-02-16	2010-02-09	No	No	No	No	No	No	No	No	No	No	No	No	No
A59	2012-11-22	1							0	0		18	151	78	123		0	0	1	0	0	0	4		1	3	131	0	12	141	2010-02-16	CHBaragwanath	60+	Female	2010-02-15	2010-02-08	Yes	Yes	No	No	No	No	No	No	No	No	No	No	No
A60	2012-12-06	1	38.2	18	122	63	145	92	1	0	38	20	116	60	110		1	0	1	0	0	0	1	5	0	2	130	0	2.9	48	2010-02-16	CHBaragwanath	30-34	Female	2010-02-15	2010-02-14	No	No	No	No	No	No	No	No	No	No	No	No	No
A61	2012-11-19	1	38		111	76	60	93	0	0	38.4	18	99	68	123		0	0	0	1	0	0	1	137	0	2	124	0	8.7	92	2010-02-16	CHBaragwanath	30-34	Female	2010-02-15	2010-02-08	No	No	No	No	No	No	No	No	No	No	No	No	No
A62	2012-12-07	1							0	0	39	20	112	60	100		0	0	1	0	0	0	1	300	0	3	129	0	9.7	125	2010-02-16	CHBaragwanath	40-44	Female	2010-02-15	2010-02-08	No	No	No	No	No	No	No	No	No	No	No	No	No
A63	2013-02-08	2		22	111	76	128		0	0	37.8	18	113	77	120		0	0	0	0	0	1	1		1	3	132	0	1.3	26	2010-02-23	Selby	30-34	Female	2010-02-22	2010-02-15	No	No	No	No	No	No	No	No	No	No	No	No	No
A64	2013-02-08	2	34.9	26	159	86	150	98	0	0	39.3	18	128	76	134		0	1	1	0	0	0	4		1	3	133	0	2.9	48	2010-02-23	Selby	18-24	Female	2010-02-22	2010-02-17	No	No	No	No	No	No	No	No	No	No	No	No	No
A65	2012-12-06	1							0	0	36.5	20	110	70	130		0	0	1	0	0	0	1	60	0	3	127	0	5.9	83	2010-02-19	CHBaragwanath	30-34	Female	2010-02-18	2010-02-17	No	No	No	No	No	No	No	No	No	No	No	No	No
A66	2012-12-14	1							0	0	37.6	26	137	82	114		0	0	0	0	1	0	1	170	0	2	136	0	4.5	64	2010-02-19	CHBaragwanath	50-55	Female	2010-02-18	2010-02-11	No	No	No	No	No	No	No	No	No	No	No	No	No
A67	2012-12-13	1							0	0	37	20	120	80	80		0	0	1	0	0	0	1	340	0	3		1			2010-02-19	CHBaragwanath	35-39	Male	2010-02-18	2010-02-18	No	No	No	No	No	No	No	No	No	No	No	No	No
A68	2012-11-21	1							0	0			150	76	78		0	0	1	0	0	0	1		1	2	137	0	4.6	65	2010-02-19	CHBaragwanath	30-34	Male	2010-02-18	2010-02-11	No	No	No	No	No	No	No	No	No	No	No	No	No
A69	2013-01-25	2	38.2	20	107	59	109	100	0	0	38	18	110	60	108		0	0	1	0	0	0	1		1	2	139	0	3.9	60	2010-02-25	Selby	35-39	Male	2010-02-24	2010-02-17	No	No	No	No	No	No	No	No	No	No	No	No	No
A70	2013-02-08	2	36.2	20	94	59	103	93	0	0	37	18	98	60	90		0	0	1	0	0	0	1	982	0	2	136	0	10.8	100	2010-02-25	Selby	45-49	Male	2010-02-24	2010-02-21	No	No	No	No	No	No	No	No	No	No	No	No	No
A71	2013-02-08	2	36	20	151	117	106	94	0	0	37	20	96	71	91		0	0	0	0	0	1	4		1	3	134	0	3.7	62	2010-03-01	Selby	25-29	Male	2010-02-28	2010-02-26	No	No	No	No	No	No	No	No	No	No	No	No	No
A72	2013-02-08	2	37.5	22	110	60	84		0	0	37.6	20	110	60	84		0	0	0	0	0	1	1		1	1	135	0	48	49	2010-02-25	Selby	35-39	Male	2010-02-24	2010-02-24	No	No	No	No	No	No	No	No	No	No	No	No	No
A73	2013-02-08	2		20	143	84	91	84	0	0							0	0	0	0	0	1	1		1	2	139	0	8.5	153	2010-02-25	Selby	55-59	Male	2010-02-24	2010-02-20	No	No	No	No	No	No	No	No	No	No	No	No	No
A74	2012-11-16	1							0	0	36.3	18	120	74	129		0	0	1	0	0	0	1	40	0	3	127	0	9.8	176	2010-02-26	CHBaragwanath	30-34	Female	2010-02-25	2010-02-18	No	No	No	No	No	No	No	No	No	No	No	No	No
A75	2012-12-13	1	36.6	26	105	72	120	55	1	0	38.2	18	100	70			1	0	1	0	0	0	1	111	0	2	138	0	9.3	84	2010-02-26	CHBaragwanath	50-55	Male	2010-02-25	2010-02-19	No	No	No	No	No	No	No	No	No	No	No	No	No
A76	2012-12-10	1							0	0	37	24	107	70	106		0	0	1	0	0	0	2		1	3	133	0	2.7	62	2010-02-26	CHBaragwanath	45-49	Male	2010-02-25	2010-02-18	No	No	No	No	No	No	No	No	No	No	No	No	No
A77	2013-02-08	2	38	20	121	75	127		0	0	36	18	121	82	105		0	0	1	0	0	0	1		1	2		1			2010-03-01	Selby	35-39	Male	2010-02-28	2010-02-25	No	No	No	No	No	No	No	No	No	No	No	No	No
A78	2013-01-23	2	39.1	44	100	68	120		0	0	37	20	82	49	114		0	0	0	1	0	0	1	194	0	2		1			2010-02-17	Selby	30-34	Female	2010-02-16	2010-02-09	No	No	No	No	No	No	No	No	No	No	No	No	No
A79	2013-01-23	2	38.8		135	76	109	98	0	0	39	20	123	78	96		0	0	1	0	0	0	1	220	0	2		1			2010-02-17	Selby	30-34	Female	2010-02-16	2010-02-09	No	No	No	No	No	No	No	No	No	No	No	No	No
A80	2013-03-07	2		20	117	84	81		0	0	37	20	116	77	88		0	0	1	0	0	0	4		1	3	139	0	2.1	47	2010-02-17	Selby	35-39	Female	2010-02-16	2010-02-16	Yes	No	No	No	No	No	No	No	No	No	No	No	No
A81	2013-01-23	2	38.9	40	117	60	71		0	0	37	20	103	60	111		0	0	1	0	0	0	1		1	3		1			2010-02-17	Selby	30-34	Male	2010-02-16	2010-02-09	No	No	No	No	No	No	No	No	No	No	No	No	No
A82	2013-02-08	2							0	0	35.9	18	92	60	133		0	0	1	0	0	0	1		1	3	126	0	9.5	147	2010-03-03	Selby	40-44	Male	2010-03-03	2010-02-25	No	No	No	No	No	No	No	No	No	No	No	No	No
A83	2013-01-23	2							0	0	36.5	22	104	60	137		0	0	1	0	0	0	1	299	0	1		1			2010-03-03	Selby	35-39	Male	2010-03-02	2010-02-24	No	No	No	No	No	No	No	No	No	No	No	No	No
A84	2013-02-08	2		14	142	84	131		0	0	39.5	18	107	71	137		0	0	0	0	0	1	1		1	1	136	0	7.4	183	2010-03-03	Selby	25-29	Female	2010-03-02	2010-03-01	No	No	No	No	No	No	No	No	No	No	No	No	No
A85	2012-11-20	1							0	0	38.5	18	83	38	122		0	0	1	0	0	0	1	20	0	2	129	0	9	158	2010-03-15	CHBaragwanath	30-34	Female	2010-03-14	2010-03-08	No	No	No	No	No	No	No	No	No	No	No	No	No
A86	2012-12-13	1							0	0	36.2	21	108	71	113	97	0	0	0	1	0	0	1	28	0	3	133	0	13.3	126	2010-03-17	CHBaragwanath	30-34	Female	2010-03-16	2010-03-09	No	No	No	No	No	No	No	No	No	No	No	No	No
A87	2012-12-07	1							0	0	37	20	132	87	141	92	0	0	1	0	0	0	1	54	0	3	129	0	4.4	65	2010-03-17	CHBaragwanath	25-29	Female	2010-03-16	2010-03-09	No	No	No	No	No	No	No	No	No	No	No	No	No
A88	2012-11-22	1							0	0	39	24	90	65	120		1	0	0	1	0	0	1	18	0	3	132	0	7	62	2010-03-17	CHBaragwanath	30-34	Male	2010-03-16	2010-03-09	No	No	No	No	No	No	No	No	No	No	No	No	No
A89	2013-01-23	2	37.8	20	120	86	136		0	0	36.5	18	130	72	103		0	0	1	0	0	0	1	170	0	2		1			2010-03-19	Selby	55-59	Female	2010-03-18	2010-03-12	No	No	No	No	No	No	No	No	No	No	No	No	No
A90	2013-01-23	2							0	0	37.5	36			70		0	0	0	1	0	0	2		1	3	140	0	3	63	2010-03-19	Selby	18-24	Female	2010-03-18	2010-03-16	No	No	No	No	No	No	No	No	No	No	No	No	No
A91	2013-01-23	2	36.6	16	130	62	97	89	0	0	36.9	20	138	89	96		0	0	1	0	0	0	4		1	3	131	0	3.2	54	2010-03-19	Selby	60+	Male	2010-03-18	2010-03-11	No	No	No	No	No	No	No	No	No	No	No	No	No
A92	2013-01-23	2							0	0	36.9	20	119	69	91		0	0	1	0	0	0	4		1	3	133	0	7.9	64	2010-03-19	Selby	40-44	Male	2010-03-18	2010-03-12	No	No	No	No	No	No	No	No	No	No	No	No	No
A93	2013-01-23	2		18	116	65	96		0	0	36	18	150	99	93		0	0	1	0	0	0	4		1	3	136	0	5.9	54	2010-03-23	Selby	25-29	Female	2010-03-22	2010-03-15	No	No	No	No	No	No	No	No	No	No	No	No	No
A94	2013-01-23	2		18	139	94	108		0	0	37.2	26	141	77	99		0	0	0	1	0	0	2		1	3	140	0	3.4	60	2010-03-16	Selby	25-29	Female	2010-03-16	2010-03-13	No	No	No	No	No	No	No	No	No	No	No	No	No
A95	2013-02-15	2		20	90	64	83		0	0	36	18	88	55	74		0	0	1	0	0	0	4		1	3		1			2010-03-16	Selby	50-55	Male	2010-03-15	2010-03-09	No	No	No	No	No	No	No	No	No	No	No	No	No
A96	2013-01-23	2		20	124	73	149		0	0	38.2	20	110	71	140		0	0	0	1	0	0	1		1	3		1			2010-03-16	Selby	25-29	Female	2010-03-15	2010-03-12	No	No	No	No	No	No	No	No	No	No	No	No	No
A97	2013-01-23	2		16	160	98	103		0	0	37	38	151	110	90		0	0	0	1	0	0	4		1	3	137	0	3.8	52	2010-03-18	Selby	50-55	Male	2010-03-17	2010-03-12	No	No	No	No	No	No	No	No	No	No	No	No	No
A98	2013-01-23	2	36		98	63	111	83	0	0	36.9	30	115	74	81		0	0	1	0	0	0	4		1	3	140	0	4.2	85	2010-03-18	Selby	60+	Female	2010-03-17	2010-03-17	No	No	No	No	No	No	No	No	No	No	No	No	No
A99	2013-01-23	2		18	120	62	111		0	0	36.7	20	99	66	96		0	0	0	1	0	0	2		1	3	136	0	4.9	53	2010-03-18	Selby	18-24	Female	2010-03-17	2010-03-11	No	No	No	No	No	No	No	No	No	No	No	No	No
A100	2013-01-23	2		18	140	59	59	90	0	0	36.5		105	62	56		0	0	0	1	0	0	1		1	1	130	0	35.6	710	2010-03-18	Selby	40-44	Female	2010-03-17	2010-03-13	No	No	No	No	No	No	No	No	No	No	No	No	No
A101	2013-01-25	2	38.6	20	143	73	115	92	0	0	38	20	90	57	111		0	0	1	0	0	0	4		1	3	128	0	5	82	2010-03-23	Selby	60+	Female	2010-03-22	2010-03-16	Yes	No	No	No	No	No	Yes	No	No	No	No	No	No
A102	2013-01-23	2		20	119	62	82		0	0	36.6	20	121	60	80		0	0	0	1	0	0	4		1	3	143	0	3.5	72	2010-03-23	Selby	18-24	Male	2010-03-22	2010-03-17	No	No	No	No	No	No	No	No	No	No	No	No	No
A103	2013-01-23	2		18	114	79	84		0	0	36.8	20	160	111	130		0	0	1	0	0	0	4		1	3	130	0	11.7	276	2010-03-23	Selby	35-39	Female	2010-03-22	2010-03-22	No	No	No	No	No	No	No	No	No	No	No	No	No
A104	2013-01-23	2		18	100	69	82		0	0	38	20	121	60	91		0	0	0	1	0	0	4		1	3	133	0	3.6	95	2010-03-23	Selby	25-29	Male	2010-03-22	2010-03-16	No	No	No	No	No	No	No	No	No	No	No	No	No
A105	2013-01-25	2		18	120	80	90		0	0	36.8	20	168	124	80		0	0	0	1	0	0	4		1	3		1			2010-03-23	Selby	35-39	Male	2010-03-22	2010-03-15	No	No	No	No	No	No	No	No	No	No	No	No	No
A106	2013-01-23	2							0	0	35	18	92	65	100		0	0	0	1	0	0	1		1	2		1			2010-03-23	Selby	40-44	Male	2010-03-22	2010-03-19	No	No	No	No	No	No	No	No	No	No	No	No	No
A107	2013-01-23	2	36.2	18	91	62	97	96	0	0	37.2	20	116	69	88		0	0	1	0	0	0	1	281	0	1	138	0	3	69	2010-03-24	Selby	35-39	Female	2010-03-23	2010-03-19	No	No	No	No	No	No	No	No	No	No	No	No	No
A108	2013-01-25	2		18	89	50	127	92	0	0	39.9	20	121	79	137		0	0	0	1	0	0	1		1	3		1			2010-03-26	Selby	25-29	Male	2010-03-25	2010-03-18	No	No	No	No	No	No	No	No	No	No	No	No	No
A109	2010-03-25	2	37.4	20	118	91	80	95	0	0	36.5	18	128	92	73		0	0	0	1	0	0	2		1	3		1			2010-03-26	Selby	55-59	Male	2010-03-25	2010-03-25	Yes	Yes	No	No	No	No	No	No	No	No	No	No	No
A110	2012-11-21	1		21	118	82	62	61	1	0		32	100	78	100		0	1	1	0	0	0	2		1	2		1			2010-03-25	CHBaragwanath	55-59	Male	2010-03-24	2010-03-23	Yes	Yes	No	No	No	No	No	No	No	No	No	No	No
A111	2013-01-25	2							0	0	38.2		117	64	80		0	0	1	0	0	0	2		1	3		1			2010-03-26	Selby	18-24	Female	2010-03-26	2010-03-19	No	No	No	No	No	No	No	No	No	No	No	No	No
A112	2013-01-25	2		18	131	89	118		0	0	37	20	132	99	91		0	0	1	0	0	0	4		1	3	135	0	4.6	55	2010-03-26	Selby	25-29	Female	2010-03-25	2010-03-23	No	No	No	No	No	No	No	No	No	No	No	No	No
A113	2013-01-25	2							0	0	36	20	141	82	93		0	0	1	0	0	0	4		1	3	141	0	2.9	65	2010-03-26	Selby	25-29	Male	2010-03-26	2010-03-22	No	No	No	No	No	No	No	No	No	No	No	No	No
A114	2012-12-11	1							0	0	37.2	20	90	50	87		0	0	1	0	0	0	1	76	0	3	134	0	21.8	386	2010-03-25	CHBaragwanath	55-59	Female	2010-03-24	2010-03-21	No	No	No	No	No	No	No	No	No	No	No	No	No
A115	2013-01-25	2	38	20	126	66	90	90	0	0	36.6	20	120	84	105		0	0	1	0	0	0	1		1	2	135	0	3.4	57	2010-03-24	Selby	18-24	Female	2010-03-23	2010-03-17	No	No	No	No	No	No	No	No	No	No	No	No	No
A116	2013-01-23	2		20	169	100	93		0	0	37	20	178	113	90		0	0	0	1	0	0	2		1	3	140	0	6.1	86	2010-03-24	Selby	55-59	Female	2010-03-23	2010-03-17	No	No	No	No	No	No	No	No	No	No	No	No	No
A117	2013-01-23	2		22	127	77	103		0	0	38.6	20	120	80	102		0	0	1	0	0	0	1		1	1	131	0	3.4	58	2010-03-24	Selby	40-44	Female	2010-03-23	2010-03-18	No	No	No	No	No	No	No	No	No	No	No	No	No
A118	2012-11-21	1							0	0	36.3	20	105	58	76	92	0	1	1	0	0	0	1	57	0	2	130	0	8	119	2010-03-30	CHBaragwanath	40-44	Female	2010-03-29	2010-03-24	Yes	Yes	No	No	No	No	No	No	No	No	No	No	No
A119	2013-01-23	2		16	84	56	48		0	0	37.5	26	90	50	60		0	0	1	0	0	0	1		1	1		1			2010-03-03	Selby	40-44	Female	2010-03-02	2010-02-28	No	No	No	No	No	No	No	No	No	No	No	No	No
A120	2012-12-12	1	37.5	22	117	59	156	86	1	0	37.5	40	106	52	156		1	0	0	1	0	0	1	114	0	1	131	0	3.2	61	2010-03-10	CHBaragwanath	30-34	Female	2010-03-08	2010-03-07	No	No	No	No	No	No	No	No	No	No	No	No	No
A121	2012-12-07	1							0	0	36.9	20	130	70	100		0	0	1	0	0	0	1	71	0	3	131	0	8.1	103	2010-03-10	CHBaragwanath	50-55	Male	2010-03-09	2010-03-02	No	No	No	No	No	No	No	No	No	No	No	No	No
A122	2013-01-23	2		16	118	78	105	91	0	0	38	26	104	62	109		0	0	1	0	0	0	1		1	1	129	0	3.5	80	2010-03-11	Selby	25-29	Male	2010-03-10	2010-03-03	No	No	No	No	No	No	No	No	No	No	No	No	No
A123	2010-02-15	2		22	101	76	96		0	0	35.7	26	63	31	54		0	0	1	0	0	0	1		1	1		1			2010-03-11	Selby	55-59	Male	2010-03-10	2010-03-05	Yes	No	No	No	No	No	No	No	No	No	No	No	No
A124	2013-03-07	2		18	87	49	97		0	0	36.3	16	106	62	91		0	0	1	0	0	0	4		1	3	138	0	2.6	50	2010-03-11	Selby	40-44	Female	2010-03-10	2010-03-09	No	No	No	No	No	No	No	No	No	No	No	No	No
A125	2013-01-23	2	37.8	20	120	80	143	95	0	0	37.7	18	98	63	140		0	0	1	0	0	0	1	38	0	2	133	0	3.2	50	2010-03-11	Selby	30-34	Female	2010-03-10	2010-03-03	Yes	No	No	No	No	No	No	No	No	No	No	No	No
A126	2013-01-23	2							0	0	37	20	131	76	100		0	0	1	0	0	0	4		1	3	132	0	7.1	78	2010-03-09	Selby	45-49	Male	2010-03-08	2010-03-02	No	No	No	No	No	No	No	No	No	No	No	No	No
A127	2013-01-24	2	39	20	129	86	110		0	0	39.5	24	140	72	110		0	0	0	0	0	1	4		1	3	138	0	5.8	71	2010-03-09	Selby	25-29	Male	2010-03-08	2010-03-08	No	No	No	No	No	No	No	No	No	No	No	No	No
A128	2013-01-23	2		18	116	97	106	96	0	0	36	38	125	76	98		0	0	0	1	0	0	4		1	3		1			2010-03-29	Selby	45-49	Male	2010-03-28	2010-03-23	No	No	No	No	No	No	No	No	No	No	No	No	No
A129	2013-01-25	2		16	126	96	54		0	0	35.9	38	112	72	78		0	0	1	0	0	0	4		1	3	140	0	31	66	2010-03-29	Selby	45-49	Male	2010-03-28	2010-03-27	No	No	No	No	No	No	No	No	No	No	No	No	No
A130	2013-01-25	2		20	133	90	120	100	0	0	37	20	108	58	130		0	0	1	0	0	0	1		1	2	133	0	4.2	77	2010-03-29	Selby	30-34	Female	2010-03-28	2010-03-25	No	No	No	No	No	No	No	No	No	No	No	No	No
A131	2013-01-25	2		16	97	61	100	94	0	0	36	40	116	68	98		0	0	1	0	0	0	4		1	3	137	0	2.9	47	2010-03-29	Selby	30-34	Female	2010-03-28	2010-03-25	Yes	Yes	No	No	No	No	No	No	No	No	No	No	No
A132	2012-12-07	1	32.5	18	136	87	103	74	1	1	37	40	137	85	67		1	1	0	1	0	0	1		1	3	125	0	4.1	45	2010-03-30	CHBaragwanath	30-34	Female	2010-03-29	2010-03-22	No	No	No	No	No	No	No	No	No	No	No	No	No
A133	2012-11-22	1	36.2	20	136	84	90	98	1	1	36.8	22	154	103	89		1	1	1	0	0	0	1		1	3		1			2010-03-30	CHBaragwanath	60+	Male	2010-03-29	2010-03-25	No	No	No	No	No	No	No	No	No	No	No	No	No
A134	2012-12-12	1							0	0	37.2	22	108	53	132	89	1	0	1	0	0	0	4		1	3	139	1	6.4	75	2010-03-30	CHBaragwanath	60+	Female	2010-03-29	2010-03-27	Yes	No	No	No	No	No	No	No	No	No	No	No	No
A135	2013-01-23	2		60	134	80	90		0	0	36.7	16	149	93	88		0	0	1	0	0	0	4		1	3	126	0	3.7	54	2010-03-11	Selby	60+	Female	2010-03-10	2010-03-05	No	No	No	No	No	No	No	No	No	No	No	No	No
A136	2013-02-15	2		20	110	70	100		0	0							0	0	0	0	0	1	1		1	1	139	0	1.7	49	2010-03-09	Selby	35-39	Male	2010-03-08	2010-03-02	No	No	No	No	No	No	No	No	No	No	No	No	No
A137	2013-01-24	2		18	154	89	84	98	0	0	37	18	133	89	114		0	0	0	0	0	1	4		1	3		1			2010-03-08	Selby	25-29	Female	2010-03-07	2010-03-04	Yes	No	No	No	No	No	No	No	No	Yes	No	No	No
A138	2013-01-23	2	38		119	73	110		0	0	39.6	20	138	87	101		0	0	0	1	0	0	4		1	3	141	0	4.6	53	2010-03-08	Selby	25-29	Female	2010-03-07	2010-03-06	No	No	No	No	No	No	No	No	No	No	No	No	No
A139	2013-01-24	2		20	110	74	138		0	0	37.5	20	102	70	130		0	0	1	0	0	0	4		1	3		1			2010-03-08	Selby	40-44	Female	2010-03-07	2010-03-03	No	No	No	No	No	No	No	No	No	No	No	No	No
A140	2013-01-25	2							0	0	39.5	20	97	61	124		0	0	1	0	0	0	1		1	2	142	0	3.7	50	2010-03-08	Selby	18-24	Female	2010-03-07	2010-03-04	No	No	No	No	No	No	No	No	No	No	No	No	No
A141	2012-11-16	1							0	0	37.7	20	140	102	161		0	0	1	0	0	0	2		1	3	146	0	4.1	68	2010-03-05	CHBaragwanath	55-59	Female	2010-03-04	2010-02-26	Yes	No	No	No	No	No	Yes	No	No	No	No	No	No
A142	2013-01-24	2							0	0	36.6	24	88	50	100		0	0	1	0	0	0	4		1	3		1			2010-03-09	Selby	30-34	Female	2010-03-08	2010-03-01	No	No	No	No	No	No	No	No	No	No	No	No	No
A143	2013-03-07	2	37.8	16	133	88	124	99	0	0	39.2	18	110	78	120		0	0	0	1	0	0	1		1	2		1			2010-03-04	Selby	45-49	Male	2010-03-03	2010-03-02	No	No	No	No	No	No	No	No	No	No	No	No	No
A144	2013-02-08	2		20	93	66	87		0	0	37	20	77	58	92		0	0	0	0	0	1	1		1	2	123	0	5.8	54	2010-03-04	Selby	60+	Male	2010-03-03	2010-02-27	Yes	No	No	No	No	No	No	No	No	No	No	No	No
A145	2013-02-08	2		21	100	60	134		0	0	38.4	20	95	59	119		0	0	0	0	0	1	4		1	3	142	0	20.7	374	2010-03-04	Selby	35-39	Female	2010-03-03	2010-03-01	No	No	No	No	No	No	No	No	No	No	No	No	No
A146	2013-01-23	2		20	128	84	86	92	0	0	37.3	20	113	62	88		0	0	1	0	0	0	4		1	3	134	0	18.9	162	2010-03-23	Selby	60+	Female	2010-03-22	2010-03-19	Yes	No	No	No	No	No	Yes	No	No	No	No	No	No
A147	2013-01-23	2	35.4	18	140	95	84	100	0	0	37.6	20	180	103	100		0	0	1	0	0	0	4		1	3	143	0	4	60	2010-03-24	Selby	45-49	Male	2010-03-23	2010-03-20	No	No	No	No	No	No	No	No	No	No	No	No	No
A148	2013-01-25	2		20	131	85	113		0	0	37	20	128	76	114		0	0	0	1	0	0	1		1	1	136	0	3.4	56	2010-03-24	Selby	35-39	Female	2010-03-23	2010-03-19	No	No	No	No	No	No	No	No	No	No	No	No	No
A149	2013-01-25	2	36.7	28	90	80	132	93	0	0	36	20	100	60	80		0	0	1	0	0	0	1		1	2	133	0	7.3	74	2010-03-31	Selby	45-49	Female	2010-03-30	2010-03-23	No	No	No	No	No	No	No	No	No	No	No	No	No
A150	2012-12-14	1							0	0	36.5	22	116	72	96		0	0	0	1	0	0	1		1	3	138	0	3	55	2010-04-01	CHBaragwanath	18-24	Female	2010-03-31	2010-03-27	No	No	No	No	No	No	No	No	No	No	No	No	No
A151	2013-01-25	2	38.5	20	165	97	126		0	0	37.5	18	185	100	90		0	0	0	1	0	0	2		1	3	139	0	3.2	55	2010-03-31	Selby	30-34	Female	2010-03-30	2010-03-25	No	No	No	No	No	No	No	No	No	No	No	No	No
A152	2013-01-25	2	36	20	107	65	105	92	0	0			100	60	65		0	0	1	0	0	0	1		1	1	141	0	2.1	41	2010-03-31	Selby	30-34	Female	2010-03-30	2010-03-24	No	No	No	No	No	No	No	No	No	No	No	No	No
A153	2013-01-23	2	36.5	16	136	82	118	93	0	0	37	20	132	89	119		0	0	1	0	0	0	4		1	3	140	0	2.4	42	2010-03-31	Selby	35-39	Female	2010-03-30	2010-03-29	No	No	No	No	No	No	No	No	No	No	No	No	No
A154	2012-11-19	1							0	0	36.8	20	140	75	74		0	1	1	0	0	0	2		1	3	148	0	11.9	98	2010-04-06	CHBaragwanath	60+	Male	2010-04-05	2010-04-01	No	No	No	No	No	No	No	No	No	No	No	No	No
A155	2012-11-20	1							0	0	36.5	24	63	52	89		0	0	0	1	0	0	4		1	3	129	0	16.2	137	2010-04-06	CHBaragwanath	55-59	Female	2010-04-05	2010-03-30	Yes	No	No	No	No	No	Yes	No	No	No	No	No	No
A156	2012-12-03	1							0	0	37.6	18	118	65	150		0	0	1	0	0	0	1	64	0	2	134	0	5.7	84	2010-04-01	CHBaragwanath	18-24	Female	2010-03-31	2010-03-24	No	No	No	No	No	No	No	No	No	No	No	No	No
A157	2012-12-11	1	36.2	18	199	131	114	95	0	0	36.3	20	199	131	147	98	1	0	1	0	0	0	2		1	3	131	0	13.1	218	2010-04-06	CHBaragwanath	55-59	Male	2010-04-05	2010-04-03	No	No	No	No	No	No	No	No	No	No	No	No	No
A158	2012-12-13	1							0	0	38.5	18	122	67	103		0	0	0	0	1	0	1	71	0	2	129	0	3.8	99	2010-04-06	CHBaragwanath	40-44	Male	2010-04-05	2010-03-31	No	No	No	No	No	No	No	No	No	No	No	No	No
A159	2012-12-11	1	37.7	20	112	65	135	92	1	0	37.7	18	112	65	135		1	0	1	0	0	0	1	265	0	2	135	0	9.4	66	2010-04-09	CHBaragwanath	25-29	Male	2010-04-08	2010-04-02	No	No	No	No	No	No	No	No	No	No	No	No	No
A160	2013-02-15	2		18			100		0	0	36.9	20	104	68	124		0	0	0	0	0	1	4		1	3		1			2010-04-12	Selby	35-39	Female	2010-04-11	2010-04-05	No	No	No	No	No	No	No	No	No	No	No	No	No
A161	2012-12-10	1							0	0	38.5	32	134	81	106	74	1	0	1	0	0	0	1	13	0		137	0	4.9	65	2010-04-06	CHBaragwanath	45-49	Male	2010-04-05	2010-03-30	Yes	No	No	No	No	No	No	No	No	No	No	No	No
A162	2013-01-23	2		21	103	68	75		0	0	37.6	18	106	66	103		0	0	1	0	0	0	1	78	0	2	136	0	6.4	64	2010-04-08	Selby	25-29	Female	2010-04-07	2010-04-01	No	No	No	No	No	No	No	No	No	No	No	No	No
A163	2013-01-23	2		20	120	80	90		0	0	36.6	18	106	62	140		0	0	0	1	0	0	4		1	3		1			2010-04-08	Selby	18-24	Female	2010-04-07	2010-04-02	No	No	No	No	No	No	No	No	No	No	No	No	No
A164	2013-01-23	2		26	121	76	76		0	0	36.9	20	122	60	56		0	0	1	0	0	0	1		1	2	138	0	2.9	51	2010-04-08	Selby	25-29	Female	2010-04-07	2010-04-02	Yes	Yes	No	No	No	No	No	No	No	No	No	No	No
A165	2013-01-23	2		19	113	71	104		0	0	36.1	22	121	60	90		0	0	1	0	0	0	4		1	3	140	0	7.6	76	2010-04-08	Selby	60+	Female	2010-04-07	2010-04-04	No	No	No	No	No	No	No	No	No	No	No	No	No
A166	2012-02-05	1	36.4		120	78	134	99	1	0	36.5	20	120	78	94		1	0	1	0	0	0	1		1		126	0	6.7	50	2010-04-09	CHBaragwanath	35-39	Female	2010-04-08	2010-04-02	No	No	No	No	No	No	No	No	No	No	No	No	No
A167	2013-02-15	2	38.9	18	145	93	125	94	0	0							0	0	1	0	0	0	1		1	3	142	0	9.1	88	2010-04-12	Selby	45-49	Female	2010-04-11	2010-04-10	Yes	No	No	No	No	No	No	No	No	No	No	No	No
A168	2012-11-21	1							0	0	38.7	38	172	110	140	90	0	0	1	0	0	0	1	50	0	3	130	0	18.3	254	2010-04-09	CHBaragwanath	40-44	Female	2010-04-08	2010-04-02	No	No	No	No	No	No	No	No	No	No	No	No	No
A169	2013-02-15	2	33.8		114	86		94	1	0	35.7	20	98	69	70		0	0	0	0	0	1	1	29	0	2	145	0	1.7	50	2010-04-12	Selby	30-34	Female	2010-04-11	2010-04-06	No	No	No	No	No	No	No	No	No	No	No	No	No
A170	2012-11-19	1							0	0	38.5	24	148	85	142		0	0	0	1	0	0	1	53	0	3	126	0	3.8	41	2010-04-09	CHBaragwanath	30-34	Female	2010-04-08	2010-04-01	No	No	No	No	No	No	No	No	No	No	No	No	No
A171	2012-12-10	1							0	0	36.5	20	133	90	147		0	0	0	1	0	0	1		1	3	133	0	7.6	99	2010-04-14	CHBaragwanath	40-44	Male	2010-04-13	2010-04-10	No	No	No	No	No	No	No	No	No	No	No	No	No
A172	2012-11-16	1							0	0	39	20	100	74	50		0	0	1	0	0	0	1	73	0	2	129	0	5.9	69	2010-04-09	CHBaragwanath	40-44	Female	2010-04-08	2010-04-02	No	No	No	No	No	No	No	No	No	No	No	No	No
A173	2012-11-20	1							0	0	38.2		109	69	131	96	0	0	1	0	0	0	1	31	0	3	141	0	2.5	63	2010-04-14	CHBaragwanath	30-34	Female	2010-04-13	2010-04-12	No	No	No	No	No	No	No	No	No	No	No	No	No
A174	2012-12-12	1	36	36	119	60	147	91	0	0	36	34	119	60	144	91	0	0	1	0	0	0	1		1	3	134	0	10	159	2010-04-14	CHBaragwanath	30-34	Male	2010-04-13	2010-04-07	No	No	No	No	No	No	No	No	No	No	No	No	No
A175	2012-11-21	1	38.9	38	103	66	162	96	0	0	37.6	20	102	65	76		0	0	1	0	0	0	1	285	0	3	138	0	3.4	52	2010-04-14	CHBaragwanath	30-34	Female	2010-04-13	2010-04-12	Yes	Yes	No	No	No	No	No	No	No	No	No	No	No
A176	2013-02-15	2		18	121	83	153	88	0	0	36.2	18	99	61	127		0	0	1	0	0	0	4		1	3	137	0	4.5	47	2010-04-13	Selby	30-34	Female	2010-04-12	2010-04-11	No	No	No	No	No	No	No	No	No	No	No	No	No
A177	2013-02-15	2							0	0	37	22	108	72	137		0	0	0	0	0	1	1		1	2	132	0	4.9	41	2010-04-15	Selby	25-29	Female	2010-04-14	2010-04-07	No	No	No	No	No	No	No	No	No	No	No	No	No
A178	2012-11-16	1							0	0	38.1	22	114	64	110	95	0	0	1	0	0	0	2		1	3	129	0	19.6	338	2010-04-19	CHBaragwanath	30-34	Male	2010-04-18	2010-04-14	No	No	No	No	No	No	No	No	No	No	No	No	No
A179	2012-12-13	1							0	0	36.8	30	119	60	85		0	0	1	0	0	0	1	13	0	1	135	0	12.5	170	2010-04-19	CHBaragwanath	30-34	Male	2010-04-18	2010-04-15	No	No	No	No	No	No	No	No	No	No	No	No	No
A180	2012-12-07	1							0	0	38.8	45	130	70	136		0	0	1	0	0	0	1	191	0	2	126	0	14.1	311	2010-04-21	CHBaragwanath	50-55	Female	2010-04-20	2010-04-18	No	No	No	No	No	No	No	No	No	No	No	No	No
A181	2012-12-13	1							0	0	36.4	18	130	80	85	99	0	0	0	1	0	0	2		1	3	143	0	4.6	72	2010-04-21	CHBaragwanath	30-34	Female	2010-04-20	2010-04-19	Yes	Yes	No	No	No	No	No	No	No	No	No	No	No
A182	2012-12-11	1	38	23	130	84	127	92	0	0	37.6	20	126	79	125		0	0	1	0	0	0	1	110	0	1	148	0	3.8	61	2010-04-16	CHBaragwanath	35-39	Male	2010-04-15	2010-04-08	No	No	No	No	No	No	No	No	No	No	No	No	No
A183	2012-11-21	1							0	0	36.3	16	105	70	118		0	0	1	0	0	0	1	258	0	2	135	0	14.4	117	2010-04-16	CHBaragwanath	55-59	Female	2010-04-15	2010-04-08	No	No	No	No	No	No	No	No	No	No	No	No	No
A184	2012-12-05	1							0	0	38.5	24	84	55	104		0	0	1	0	0	0	1	135	0	3	140	0	11.5	156	2010-04-16	CHBaragwanath	55-59	Male	2010-04-15	2010-04-08	No	No	No	No	No	No	No	No	No	No	No	No	No
A185	2013-02-15	2		20	119	74	121		0	0	37.6	16	104	63	98		0	0	1	0	0	0	1		1	1	136	0	13.8	169	2010-04-20	Selby	35-39	Male	2010-04-19	2010-04-14	No	No	No	No	No	No	No	No	No	No	No	No	No
A186	2013-02-15	2		18	124	60	124		0	0	39.6	18	120	70	90		0	0	1	0	0	0	4		1	3	143	0	6.3	73	2010-04-20	Selby	35-39	Male	2010-04-19	2010-04-13	No	No	No	No	No	No	No	No	No	No	No	No	No
A187	2013-02-15	2	37	16	126	76	83	96	0	0	35.8	20	131	99	74		0	0	1	0	0	0	4		1	3	142	0	4.6	69	2010-04-20	Selby	60+	Male	2010-04-19	2010-04-12	No	No	No	No	No	No	No	No	No	No	No	No	No
A188	2013-02-15	2	36	20	141	77	127	90	0	0	38	20	140	70	120		0	0	1	0	0	0	4		1	3	135	0	10.2	87	2010-04-22	Selby	45-49	Female	2010-04-21	2010-04-20	No	No	No	No	No	No	No	No	No	No	No	No	No
A189	2010-03-15	2		18	101	61	115		0	0	36.3	18	100	61	76		0	0	1	0	0	0	4		1	3	137	0	3.1	56	2010-04-22	Selby	25-29	Male	2010-04-21	2010-04-19	No	No	No	No	No	No	No	No	No	No	No	No	No
A190	2012-11-21	1		14					0	0	36.5	18	109	61	115		0	0	0	1	0	0	1	1	0	2	134	0	3.4	64	2010-04-21	CHBaragwanath	30-34	Male	2010-04-20	2010-04-13	No	No	No	No	No	No	No	No	No	No	No	No	No
A191	2013-02-15	2	36.4	12	110	70	115	99	0	0	37.1	18	110	63	90		0	0	0	0	0	0	1		1	3	133	0	1.9	48	2010-04-22	Selby	30-34	Male	2010-04-21	2010-04-18	No	No	No	No	No	No	No	No	No	No	No	No	No
A192	2013-02-15	2							0	0	36	20	135	79	128		0	0	1	0	0	0	4		1	3		1			2010-04-23	Selby	45-49	Male	2010-04-22	2010-04-19	No	No	No	No	No	No	No	No	No	No	No	No	No
A193	2013-02-15	2		20	107	66	68		0	0	37.9	20	107	60	68		0	0	1	0	0	0	1		1	3	127	0	6.9	106	2010-04-23	Selby	35-39	Female	2010-04-22	2010-04-17	No	No	No	No	No	No	No	No	No	No	No	No	No
A194	2012-12-18	1							0	0	38.1	28	137	77	124		0	0	1	0	0	0	1	18	0	2	125	0	45.5	947	2010-04-26	CHBaragwanath	50-55	Male	2010-04-25	2010-04-20	No	No	No	No	No	No	No	No	No	No	No	No	No
A195	2012-12-11	1							0	0	38.1	20	128	54	96		1	0	0	1	0	0	1	3	0	3	141	0	3.6	61	2010-04-29	CHBaragwanath	25-29	Female	2010-04-28	2010-04-23	No	No	No	No	No	No	No	No	No	No	No	No	No
A196	2012-11-21	1							0	0	38	26	145	69	124		0	0	0	1	0	0	1		1	1	129	0	9.1	87	2010-04-29	CHBaragwanath	30-34	Female	2010-04-28	2010-04-25	No	No	No	No	No	No	No	No	No	No	No	No	No
A197	2013-02-15	2	37	24	107	68	140	92	0	0	37.6	18	106	80	140		0	0	1	0	0	0	4		1	3	134	0	12.7	74	2010-04-30	Selby	30-34	Female	2010-04-29	2010-04-26	No	No	No	No	No	No	No	No	No	No	No	No	No
A198	2013-02-15	2		24	121	67	83		0	0	37.5	18	120	60	80		0	0	1	0	0	0	1		1	1	140	0	2.3	58	2010-04-30	Selby	35-39	Female	2010-04-29	2010-04-27	No	No	No	No	No	No	No	No	No	No	No	No	No
A199	2013-01-15	2		22	152	100	94		0	0	36.6	26	140	100	110		0	0	1	0	0	0	4		1	3	142	0	4.1	81	2010-04-30	Selby	55-59	Female	2010-04-29	2010-04-27	Yes	Yes	No	No	No	No	No	No	No	No	No	No	No
A200	2013-02-15	2		19	125	76	143		0	0	37	24	118	74	140		0	0	1	0	0	0	1		1	1	134	0	16.1	437	2010-04-30	Selby	30-34	Female	2010-04-29	2010-04-26	No	No	No	No	No	No	No	No	No	No	No	No	No
A201	2013-02-15	2	36.5	18	124	75	89	95	0	0	37.9	20	120	70	90		0	0	0	0	0	1	4		1	3		1			2010-04-28	Selby	30-34	Male	2010-04-27	2010-04-26	No	No	No	No	No	No	No	No	No	No	No	No	No
A202	2013-02-15	2		20	150	95	90		0	0	36	18	130	100	94		0	0	1	0	0	0	4		1	3		1			2010-04-28	Selby	30-34	Male	2010-04-27	2010-04-21	No	No	No	No	No	No	No	No	No	No	No	No	No
A203	2013-02-15	2			168	108	147		0	0	37.4	22	150	80	80		0	0	1	0	0	0	1	293	0	1		1			2010-04-28	Selby	40-44	Female	2010-04-27	2010-04-21	No	No	No	No	No	No	No	No	No	No	No	No	No
A204	2013-02-15	2		22	130	70	126		0	0	38	28	120	80	140		0	0	1	0	0	0	1		1	2	132	0	4.6	74	2010-04-28	Selby	25-29	Female	2010-04-28	2010-04-26	No	No	No	No	No	No	No	No	No	No	No	No	No
A205	2013-02-28	2		22	120	80	91		0	0	38.5	24	120	60	96		0	0	1	0	0	0	4		1	3		1			2010-05-05	Selby	40-44	Male	2010-05-04	2010-05-01	No	No	No	No	No	No	No	No	No	No	No	No	No
A206	2013-02-15	2	38.2	28	103	61	28	95	0	0	39	20	100	60	76		0	0	0	0	0	1	1		1	3	130	0	2.6	35	2010-04-30	Selby	18-24	Female	2010-04-29	2010-04-25	No	No	No	No	No	No	No	No	No	No	No	No	No
A207	2013-02-15	2	36.6	20	95	64	109	100	0	0	38.6	24	104	76	132		0	0	0	0	0	1	1		1	1		1			2010-04-30	Selby	25-29	Female	2010-04-29	2010-04-23	Yes	Yes	No	No	No	No	No	No	No	No	No	No	No
A208	2013-02-28	2		16	109	79	149		0	0	37	19	100	70	94		0	0	0	0	0	1	1	470	0	2	129	0	13.2	140	2010-05-05	Selby	40-44	Female	2010-05-04	2010-04-30	No	No	No	No	No	No	No	No	No	No	No	No	No
A209	2013-02-15	2	36.6	22	141	94	141	98	0	0	37	20	126	74	78		0	0	1	0	0	0	1		1	2		1			2010-04-29	Selby	35-39	Male	2010-04-29	2010-04-22	No	No	No	No	No	No	No	No	No	No	No	No	No
A210	2012-12-13	1							0	0	38.4	20	112	72	169		0	0	1	0	0	0	1		1	3	133	0	6.3	101	2010-05-06	CHBaragwanath	45-49	Female	2010-05-05	2010-04-29	No	No	No	No	No	No	No	No	No	No	No	No	No
A211	2013-02-15	2		22	133	80	95		0	0	36	18	120	80	90		0	0	1	0	0	0	1		1	1	130	0	3	72	2010-04-30	Selby	35-39	Male	2010-04-29	2010-04-23	No	No	No	No	No	No	No	No	No	No	No	No	No
A212	2013-02-28	2		18	131	75	83		0	0	37	20	130	80	160		0	0	0	0	0	1	1	64	0	3	137	0	34.9	503	2010-04-30	Selby	40-44	Male	2010-04-29	2010-04-22	No	No	No	No	No	No	No	No	No	No	No	No	No
A213	2012-12-13	1							0	0	37	20	123	78	96		0	0	1	0	0	0	1		1	3	140	0	12.1	183	2010-05-04	CHBaragwanath	55-59	Female	2010-05-03	2010-05-02	No	No	No	No	No	No	No	No	No	No	No	No	No
A214	2012-11-21	1	37.9	36	111	69	133		0	0	36.8	19	93	52	65		0	0	1	0	0	0	1	242	0	1	131	0	7.4	119	2010-05-04	CHBaragwanath	40-44	Female	2010-05-03	2010-05-01	No	No	No	No	No	No	No	No	No	No	No	No	No
A215	2012-11-16	1	38.8	16	110	70	130	92	0	0	36	30	115	73	86	98	0	0	1	0	0	0	1	77	0	2	129	0	5.5	85	2010-05-04	CHBaragwanath	35-39	Male	2010-05-03	2010-05-01	No	No	No	No	No	No	No	No	No	No	No	No	No
A216	2013-02-28	2	36.8	21	89	55	91	99	0	0	40.5	20	110	60	98		0	0	0	0	0	1	4		1	3		1			2010-05-05	Selby	35-39	Male	2010-05-04	2010-04-30	No	No	No	No	No	No	No	No	No	No	No	No	No
A217	2012-11-19	1							0	0	39.9	28	92	58	140		0	0	1	0	0	0	1		1	2	132	0	10.9	138	2010-05-06	CHBaragwanath	35-39	Male	2010-05-06	2010-04-30	No	No	No	No	No	No	No	No	No	No	No	No	No
A218	2012-12-14	1	36	14	104	73	133	91	0	1	36.8	24	104	70	98	94	0	1	1	0	0	0	1	154	0	2	129	0	9.8	52	2010-05-06	CHBaragwanath	40-44	Male	2010-05-05	2010-04-29	No	No	No	No	No	No	No	No	No	No	No	No	No
A219	2013-02-28	2	38.5	18	120	74	136	82	0	0	39	20	120	80	78		0	0	0	0	0	1	1		1	2	128	0	4.4	59	2010-05-07	Selby	50-55	Male	2010-05-06	2010-05-01	No	No	No	No	No	No	No	No	No	No	No	No	No
A220	2013-02-28	2		24	117	72	117		0	0	38	20	110	60	96		0	0	1	0	0	0	1	600	0	2	140	0	5	69	2010-05-07	Selby	30-34	Female	2010-05-06	2010-05-05	No	No	No	No	No	No	No	No	No	No	No	No	No
A221	2013-02-28	2	36	14	89	48	78	97	0	0	36	20	90	40	96		0	0	1	0	0	0	4		1	3	139	0	5.9	61	2010-05-07	Selby	60+	Female	2010-05-06	2010-05-01	No	No	No	No	No	No	No	No	No	No	No	No	No
A222	2013-02-28	2		20	90	60	140		0	0	37.4	22	90	60	99		0	0	1	0	0	0	1		1	1	136	0	10.2	93	2010-05-07	Selby	25-29	Male	2010-05-06	2010-04-30	No	No	No	No	No	No	No	No	No	No	No	No	No
A223	2013-02-28	2	38	20	116	65	110		0	0	37.2	20	120	70	74		0	0	1	0	0	0	1	240	0	2		1			2010-05-07	Selby	50-55	Male	2010-05-06	2010-05-01	No	No	No	No	No	No	No	No	No	No	No	No	No
A224	2013-02-28	2		18	91	65	144		0	0							0	0	1	0	0	0	1		1	2		1			2010-05-10	Selby	45-49	Male	2010-05-09	2010-05-02	No	No	No	No	No	No	No	No	No	No	No	No	No
A225	2013-01-28	2	36.7	20	141	100	125		0	0	36.8	20	130	98	76		0	0	0	0	0	1	4		1	3	140	0	2.3	54	2010-05-10	Selby	25-29	Female	2010-05-09	2010-05-02	No	No	No	No	No	No	No	No	No	No	No	No	No
A226	2013-03-01	2		22	167	92	81		0	0	36.8	20	156	80	80		0	0	1	0	0	0	4		1	3	134	0	9.3	167	2010-05-12	Selby	60+	Female	2010-05-11	2010-05-04	Yes	No	No	No	No	No	No	No	No	No	No	No	No
A227	2012-02-28	2		21	102	74	114		0	0	38.3	20	126	80	100		0	0	1	0	0	0	1	78	0	3	130	0	4.5	48	2010-05-12	Selby	35-39	Female	2010-05-11	2010-05-04	No	No	No	No	No	No	No	No	No	No	No	No	No
A228	2012-12-04	1	36.8	20	83	48	116	98	0	0	37	20	92	54	100		0	0	0	1	0	0	1		1	2		1			2010-05-11	CHBaragwanath	50-55	Female	2010-05-10	2010-05-05	No	No	No	No	No	No	No	No	No	No	No	No	No
A229	2012-12-06	1							0	0	36.5	25	106	24	110	92	1	0	1	0	0	0	1	134	0	1	131	0	4.5	50	2010-05-11	CHBaragwanath	35-39	Male	2010-05-10	2010-05-03	No	No	No	No	No	No	No	No	No	No	No	No	No
A230	2012-11-21	1							0	0	38	20	73	38	51		0	0	1	0	0	0	1	5	0	3	138	0	2.9	61	2010-05-11	CHBaragwanath	40-44	Female	2010-05-11	2010-05-09	Yes	Yes	No	No	No	No	No	No	No	No	No	No	No
A231	2012-11-22	1	35	16	119	79	119	99	1	0	36	18	117	72	112	98	1	0	1	0	0	0	1	209	0	1	135	0	2.8	83	2010-05-11	CHBaragwanath	45-49	Male	2010-05-10	2010-05-07	Yes	Yes	No	No	No	No	No	No	No	No	No	No	No
A232	2013-03-01	2	37	18	106	65	122	94	0	0	37	20	100	70	110		0	0	1	0	0	0	1	229	0	2	137	0	2.8	71	2010-05-12	Selby	35-39	Female	2010-05-11	2010-05-07	No	No	No	No	No	No	No	No	No	No	No	No	No
A233	2013-03-01	2		20	125	75	75		0	0	38.2	20	100	62	100		0	0	1	0	0	0	4		1	3	132	0	6.4	98	2010-05-12	Selby	35-39	Male	2010-05-11	2010-05-04	No	No	No	No	No	No	No	No	No	No	No	No	No
A234	2013-03-01	2		18	96	62	130	80	0	0	36.4	18	79	42	105		0	0	0	1	0	0	4		1	3		1			2010-05-13	Selby	35-39	Female	2010-05-12	2010-05-10	No	No	No	No	No	No	No	No	No	No	No	No	No
A235	2013-03-01	2		20	101	70	90		0	0	37	18	96	52	88		0	0	0	1	0	0	1	302	0	2	131	0	5.3	55	2010-05-13	Selby	18-24	Female	2010-05-12	2010-05-07	No	No	No	No	No	No	No	No	No	No	No	No	No
A236	2013-03-01	2		22	118	80	142	98	0	0	38.4	20	88	52	107		0	0	0	1	0	0	4		1	3		1			2010-05-13	Selby	25-29	Female	2010-05-12	2010-05-10	No	No	No	No	No	No	No	No	No	No	No	No	No
A237	2013-03-01	2		18	94	63	62		0	0	36.4	18	90	60	62		0	0	0	1	0	0	4		1	3		1			2010-05-13	Selby	55-59	Male	2010-05-12	2010-05-07	No	No	No	No	No	No	No	No	No	No	No	No	No
A238	2012-11-16	1							0	0	37	25	98	64	120		1	0	0	0	0	1	1	29	0	3	125	0	16.8	229	2010-05-14	CHBaragwanath	25-29	Male	2010-05-13	2010-05-06	No	No	No	No	No	No	No	No	No	No	No	No	No
A239	2012-11-22	1							0	0	37	20	120	80	117		0	0	0	1	0	0	4		1	3	148	0	3.8	67	2010-05-14	CHBaragwanath	60+	Female	2010-05-13	2010-05-08	No	No	No	No	No	No	No	No	No	No	No	No	No
A240	2012-11-21	1							0	0	38	18	101	62	79		1	0	1	0	0	0	1	9	0	3	136	0	4.3	66	2010-05-14	CHBaragwanath	25-29	Female	2010-05-13	2010-05-10	No	No	No	No	No	No	No	No	No	No	No	No	No
A241	2012-12-13	1							0	0	36.3	22	80	47	59		1	0	1	0	0	0	1	61	0	3	128	0	13	161	2010-05-14	CHBaragwanath	35-39	Female	2010-05-14	2010-05-09	No	No	No	No	No	No	No	No	No	No	No	No	No
A242	2013-02-28	2		22	112	52	123		0	0	36	22	110	60	90		0	0	0	0	0	1	4		1	3	128	0	5.8	47	2010-05-17	Selby	25-29	Female	2010-05-16	2010-05-12	No	No	No	No	No	No	No	No	No	No	No	No	No
A243	2013-02-28	2		18	89	59	111		0	0	36	18	100	60	100		0	0	1	0	0	0	1		1	1	129	0	9.5	128	2010-05-17	Selby	40-44	Female	2010-05-16	2010-05-15	No	No	No	No	No	No	No	No	No	No	No	No	No
A244	2013-02-28	2		18	151	83	84	98	0	0	36.1	18	110	60	92		0	0	1	0	0	0	4		1	3		1			2010-05-18	Selby	55-59	Male	2010-05-17	2010-05-16	No	No	No	No	No	No	No	No	No	No	No	No	No
A245	2013-03-01	2		20	121	97	107		0	0	36	18	120	64	91		0	0	0	1	0	0	4		1	3		1			2010-05-20	Selby	50-55	Male	2010-05-19	2010-05-12	No	No	No	No	No	No	No	No	No	No	No	No	No
A246	2013-02-28	2		16	118	64	64		0	0	38.2	22	110	54	98		0	0	1	0	0	0	4		1	3	137	0	3	57	2010-05-20	Selby	18-24	Male	2010-05-19	2010-05-12	No	No	No	No	No	No	No	No	No	No	No	No	No
A247	2013-02-28	2		20	143	72	122		0	0	36.6	18	130	80	98		0	0	1	0	0	0	1		1	3		1			2010-05-20	Selby	25-29	Female	2010-05-19	2010-05-17	No	No	No	No	No	No	No	No	No	No	No	No	No
A248	2013-02-28	2		18	98	51	118		0	0	37.5	20	100	60	90		0	0	0	0	0	1	4		1	3	130	0	7.3	59	2010-05-20	Selby	18-24	Female	2010-05-19	2010-05-16	No	No	No	No	No	No	No	No	No	No	No	No	No
A249	2013-03-01	2		19	109	75	122	100	0	0							0	0	0	1	0	0	4		1	3	136	0	5.8	49	2010-05-20	Selby	45-49	Female	2010-05-19	2010-05-18	No	No	No	No	No	No	No	No	No	No	No	No	No
A250	2013-03-01	2		19	126	76	97	98	0	0		19			97		0	0	0	1	0	0	1		1	2		1			2010-05-20	Selby	30-34	Female	2010-05-19	2010-05-12	No	No	No	No	No	No	No	No	No	No	No	No	No
A251	2012-11-16	1	38.6		105	52	32		0	0	38.4	20	105	63	100	98	0	0	1	0	0	0	1	159	0	3	129	0	3.3	55	2010-05-21	CHBaragwanath	60+	Female	2010-05-20	2010-05-13	No	No	No	No	No	No	No	No	No	No	No	No	No
A252	2012-11-21	1			148	93	130		0	0		21	132	88	108		0	0	1	0	0	0	1	14	0	1		1			2010-05-19	CHBaragwanath	35-39	Male	2010-05-18	2010-05-13	No	No	No	No	No	No	No	No	No	No	No	No	No
A253	2013-02-15	2	36.9	20	154	74	85	96	0	0	36.5	20	150	74	80		0	0	1	0	0	0	4		1	3	142	0	44	74	2010-06-17	Selby	50-55	Male	2010-06-16	2010-06-14	No	No	No	No	No	No	No	No	No	No	No	No	No
A254	2013-02-15	2	39	20	159	84	121	89	0	1	37.9	20	134	80	120		0	1	1	0	0	0	4		1	3		1			2010-06-17	Selby	45-49	Female	2010-06-16	2010-06-14	No	No	No	No	No	No	No	No	No	No	No	No	No
A255	2012-11-20	1							0	0	37.8		134	77	83		0	0	1	0	0	0	2		1	3	137	0	5	45	2010-06-18	CHBaragwanath	55-59	Male	2010-06-17	2010-06-10	No	No	No	No	No	No	No	No	No	No	No	No	No
A256	2012-11-16	1	36.6	19	113	62	20	90	0	0	36	32	119	69	78		0	0	0	0	0	1	1	2	0	2	123	0	22.6	433	2010-06-18	CHBaragwanath	30-34	Female	2010-06-17	2010-06-13	No	No	No	No	No	No	No	No	No	No	No	No	No
A257	2012-11-20	1							0	0	37.2	20	130	81	130	88	1	0	1	0	0	0	4		1	3	143	0	4.9	53	2010-06-18	CHBaragwanath	40-44	Female	2010-06-17	2010-06-11	No	No	No	No	No	No	No	No	No	No	No	No	No
A258	2012-12-05	1	38.8	19	139	76	107	85	1	0	38.8	28	130	78	107		1	0	1	0	0	0	1	53	0	3	133	0	8.6	120	2010-06-18	CHBaragwanath	30-34	Male	2010-06-17	2010-06-11	No	No	No	No	No	No	No	No	No	No	No	No	No
A259	2012-12-11	1							0	0	37	16	106	53	119	96	0	0	1	0	0	0	1	61	0	3	124	0	10.9	93	2010-06-18	CHBaragwanath	45-49	Male	2010-06-17	2010-06-12	No	No	No	No	No	No	No	No	No	No	No	No	No
A260	2013-02-15	2		18	149	72	123	99	0	0	38	20	130	90	99		0	0	1	0	0	0	4		1	3	133	0	5.4	80	2010-06-21	Selby	18-24	Female	2010-06-21	2010-06-16	No	No	No	No	No	No	No	No	No	No	No	No	No
A261	2013-02-08	2	36.9	18	135	85	98	95	0	0	35	20	130	70	90		0	0	1	0	0	0	1		1	3	144	0	34.2	122	2010-06-22	Selby	45-49	Female	2010-06-21	2010-06-16	No	No	No	No	No	No	No	No	No	No	No	No	No
A262	2012-11-21	1	37.8	18	104	67	133	98	1	0	37.8	40	104	67	133		1	0	1	0	0	0	1	27	0	2	121	0	7	79	2010-05-21	CHBaragwanath	40-44	Female	2010-05-20	2010-05-19	No	No	No	No	No	No	No	No	No	No	No	No	No
A263	2012-12-04	1							0	0	40	16	117	70	103		0	0	1	0	0	0	1	71	0	2	124	0	6.2	122	2010-05-21	CHBaragwanath	30-34	Male	2010-05-20	2010-05-14	No	No	No	No	No	No	No	No	No	No	No	No	No
A264	2012-12-18	1	36.6	20	91	47	86	97	0	0	36.5	20	89	46	60		0	0	1	0	0	0	4		1	3	137	0	2.7	64	2010-05-21	CHBaragwanath	60+	Male	2010-05-20	2010-05-18	Yes	No	No	No	No	No	No	No	No	No	No	No	No
A265	2012-11-21	1	36.6	18	142	120	84	85	0	0							0	0	1	0	0	0	4	311	0		131	0	2.8	58	2010-05-21	CHBaragwanath	55-59	Male	2010-05-20	2010-05-13	No	No	No	No	No	No	No	No	No	No	No	No	No
A266	2012-12-11	1	36.5	20	175	90	59	97	1	0	36.4		140	89	61		1	0	1	0	0	0	4		1	3	143	0	4.3	67	2010-05-21	CHBaragwanath	55-59	Female	2010-05-20	2010-05-16	No	No	No	No	No	No	No	No	No	No	No	No	No
A267	2012-12-11	1							0	0	38.6	18	116	58	87		0	0	0	0	0	0	1		1	3	132	0	6.4	119	2010-05-24	CHBaragwanath	60+	Male	2010-05-23	2010-05-16	No	No	No	No	No	No	No	No	No	No	No	No	No
A268	2012-12-11	1							0	0	37.8	24	117	67	138	86	1	0	1	0	0	0	1	10	0	2	125	0	3	71	2010-05-24	CHBaragwanath	40-44	Female	2010-05-23	2010-05-20	No	No	No	No	No	No	No	No	No	No	No	No	No
A269	2013-03-01	2		19	148	86	117		0	0	37	18	110	85	90		0	0	1	0	0	0	4		1	3	135	0	2.6	54	2010-05-25	Selby	40-44	Female	2010-05-24	2010-05-17	No	No	No	No	No	No	No	No	No	No	No	No	No
A270	2013-03-01	2		19	137	67	112		0	0	37.5	20	130	60	113		0	0	1	0	0	0	1		1	2	135	0	2.3	55	2010-05-25	Selby	40-44	Female	2010-05-24	2010-05-22	No	No	No	No	No	No	No	No	No	No	No	No	No
A271	2013-03-01	2			109	55		93	0	0	38	18	90	58	119		0	0	1	0	0	0	1	28	0	1	127	0	4.1	47	2010-05-25	Selby	18-24	Female	2010-05-24	2010-05-19	No	No	No	No	No	No	No	No	No	No	No	No	No
A272	2013-03-01	2		20	114	76	146	98	0	0	36.5	20	110	60	84		0	0	1	0	0	0	4		1	3	135	0	4.9	62	2010-05-25	Selby	40-44	Male	2010-05-24	2010-05-17	No	No	No	No	No	No	No	No	No	No	No	No	No
A273	2013-03-01	2		19	81	50	119		0	0	37	18	100	70	111		0	0	0	1	0	0	4		1	3	135	0	6.3	67	2010-05-25	Selby	25-29	Male	2010-05-24	2010-05-19	No	No	No	No	No	No	No	No	No	No	No	No	No
A274	2013-03-01	2		20	131	81	87		0	0	36.8	18	105	60	99		0	0	0	1	0	0	4		1	3	136	0	2.8	52	2010-05-25	Selby	45-49	Male	2010-05-24	2010-05-17	No	No	No	No	No	No	No	No	No	No	No	No	No
A275	2013-03-01	2		20	123	70	86		0	0	37.9	20	120	70	84		0	0	1	0	0	0	4		1	3	126	0	9.4	149	2010-05-27	Selby	60+	Female	2010-05-26	2010-05-23	No	No	No	No	No	No	No	No	No	No	No	No	No
A276	2013-03-07	2	36	17	143	96	94	99	0	0	37	20	120	60	80		0	0	1	0	0	0	1		1	2	139	0	3.1	77	2010-05-28	Selby	40-44	Male	2010-05-27	2010-05-22	No	No	No	No	No	No	No	No	No	No	No	No	No
A277	2012-12-06	1							0	0	36.5	22	177	89	99		0	0	1	0	0	0	3		1	3	130	0	4.9	105	2010-05-26	CHBaragwanath	60+	Female	2010-05-25	2010-05-18	No	No	No	No	No	No	No	No	No	No	No	No	No
A278	2012-12-13	1							0	0	38.5	20	127	81	131		0	0	1	0	0	0	1	39	0	2	136	0	3.8	75	2010-05-26	CHBaragwanath	25-29	Female	2010-05-25	2010-05-21	No	No	No	No	No	No	No	No	No	No	No	No	No
A279	2012-11-21	1							0	0	36.8	48	155	93	132	99	1	0	1	0	0	0	1	12	0	3	141	0	2.5	45	2010-05-26	CHBaragwanath	30-34	Female	2010-05-25	2010-05-18	No	No	No	No	No	No	No	No	No	No	No	No	No
A280	2013-02-28	2		16	136	66	154	96	0	0	36.8	18	120	70	70		0	0	1	0	0	0	1		1	2		1			2010-05-28	Selby	35-39	Male	2010-05-27	2010-05-20	No	No	No	No	No	No	No	No	No	No	No	No	No
A281	2013-03-01	2		19	109	59	123	88	0	0	37.8	20	120	60	86		0	0	1	0	0	0	4		1	3		1			2010-05-28	Selby	25-29	Male	2010-05-27	2010-05-26	No	No	No	No	No	No	No	No	No	No	No	No	No
A282	2013-03-01	2	37.6	18	110	72	134	94	0	0	37.5	18	110	70	99		0	0	1	0	0	0	4		1	3		1			2010-06-01	Selby	30-34	Female	2010-05-31	2010-05-29	No	No	No	No	No	No	No	No	No	No	No	No	No
A283	2013-02-28	2	38.4	30	123	77	127	96	0	0	38	22	120	73	101		0	0	1	0	0	0	1		1	3	130	0	9.4	87	2010-06-01	Selby	35-39	Male	2010-05-31	2010-05-24	No	No	No	No	No	No	No	No	No	No	No	No	No
A284	2013-02-28	2	38	16	183	83	101	95	0	0	38	18	142	60	84		0	0	0	1	0	0	4		1	3	134	0	4.1	60	2010-06-02	Selby	50-55	Female	2010-06-01	2010-05-29	Yes	No	No	No	No	No	No	No	No	No	No	No	No
A285	2012-12-05	1	37.2	20	90	51	56	83	1	0	37	21	100	63	100		1	0	0	0	1	0	1		1		129	0	27	206	2010-05-31	CHBaragwanath	35-39	Male	2010-05-30	2010-05-26	No	No	No	No	No	No	No	No	No	No	No	No	No
A286	2013-03-01	2	37.5	19	111	71	109	97	0	0	38.5	22	120	80	90		0	0	0	1	0	0	4		1	3	139	0	2.9	63	2010-06-04	Selby	40-44	Female	2010-06-03	2010-05-31	Yes	Yes	No	No	No	No	No	No	No	No	No	No	No
A287	2013-03-01	2		18	110	71	78		0	0	36.6	30	90	60	100		0	0	1	0	0	0	1		1	1		1			2010-06-04	Selby	35-39	Female	2010-06-03	2010-05-29	No	No	No	No	No	No	No	No	No	No	No	No	No
A288	2013-03-01	2		20	126	117	146		0	0	37	22	110	60	130		0	0	0	1	0	0	1	164	0	2	131	0	3.3	44	2010-06-04	Selby	40-44	Female	2010-06-03	2010-05-29	No	No	No	No	No	No	No	No	No	No	No	No	No
A289	2013-03-01	2	38.3	18	128	64	109	94	0	0	37	20	109	50	98		0	0	0	1	0	0	4		1	3	137	0	6.6	77	2010-06-07	Selby	25-29	Male	2010-06-06	2010-06-02	No	No	No	No	No	No	No	No	No	No	No	No	No
A290	2013-03-01	2	38.9	18	127	76	116	96	0	0	37	20	120	70	110		0	0	1	0	0	0	4		1	3	130	0	3.9	44	2010-06-07	Selby	30-34	Female	2010-06-06	2010-05-31	No	No	No	No	No	No	No	No	No	No	No	No	No
A291	2012-12-03	1							0	0	36.5	22	110	68	104		0	0	1	0	0	0	1		1	3	137	0	6.5	65	2010-06-03	CHBaragwanath	40-44	Male	2010-06-02	2010-05-27	No	No	No	No	No	No	No	No	No	No	No	No	No
A292	2013-03-01	2		18	123	70	79	97	0	0	35.5	22	110	70	80		0	0	1	0	0	0	1		1	1		1			2010-06-07	Selby	30-34	Male	2010-06-06	2010-06-01	No	No	No	No	No	No	No	No	No	No	No	No	No
A293	2013-03-01	2	38.2	18	135	75	114	95	0	0	38	18	140	70	110		0	0	1	0	0	0	2		1	3	136	0	4.5	84	2010-06-07	Selby	55-59	Male	2010-06-06	2010-05-31	No	No	No	No	No	No	No	No	No	No	No	No	No
A294	2013-03-01	2							0	0	37	20	120	80	140		0	0	1	0	0	0	1		1	3	138	0	5.6	88	2010-06-09	Selby	30-34	Male	2010-06-09	2010-06-06	No	No	No	No	No	No	No	No	No	No	No	No	No
A295	2013-03-01	2	37.1	18	136	57	101	97	0	0	38.4	26	130	70	98		0	0	1	0	0	0	1		1	3		1			2010-06-07	Selby	40-44	Male	2010-06-06	2010-05-30	No	No	No	No	No	No	No	No	No	No	No	No	No
A296	2013-03-01	2		18	119	69	116		0	0	37	18	120	60	100		0	0	1	0	0	0	1		1	2	132	0	3.2	68	2010-06-09	Selby	35-39	Male	2010-06-08	2010-06-04	No	No	No	No	No	No	No	No	No	No	No	No	No
A297	2013-03-01	2		20	132	69	100	96	0	0	36.5	20	120	68	98		0	0	1	0	0	0	4		1	3	138	0	3.7	58	2010-06-09	Selby	60+	Female	2010-06-08	2010-06-07	No	No	No	No	No	No	No	No	No	No	No	No	No
A298	2013-03-01	2		18	133	73	122		0	0	38.3	26	130	80	94		0	0	1	0	0	0	4		1	3	136	0	2.9	59	2010-06-09	Selby	30-34	Female	2010-06-08	2010-06-03	Yes	Yes	No	No	No	No	No	No	No	No	No	No	No
A299	2013-03-07	2	39.6	28	119	76	143	100	0	0	36.5	18	120	74	90		0	0	1	0	0	0	4		1	3	141	0	4.4	87	2010-06-09	Selby	25-29	Female	2010-06-08	2010-06-04	No	No	No	No	No	No	No	No	No	No	No	No	No
A300	2013-03-01	2		20	120	79	110	90	0	0	36.5	20	120	80	110		0	0	0	1	0	0	1		1	1	134	0	3.8	76	2010-06-09	Selby	40-44	Female	2010-06-08	2010-06-02	No	No	No	No	No	No	No	No	No	No	No	No	No
A301	2012-12-12	1							0	0	37	20	122	82	115		0	0	0	1	0	0	1		1	3	136	0	5.6	82	2010-06-10	CHBaragwanath	45-49	Male	2010-06-09	2010-06-03	No	No	No	No	No	No	No	No	No	No	No	No	No
A302	2012-12-11	1							0	0	37.5	35	62	37	85	54	1	0	1	0	0	0	1	54	0	2		1			2010-06-08	CHBaragwanath	40-44	Female	2010-06-07	2010-06-01	No	No	No	No	No	No	No	No	No	No	No	No	No
A303	2012-12-05	1							0	0	36.5	20	110	68	87		0	0	1	0	0	0			1	3	134	0	18.8	170	2010-06-10	CHBaragwanath	35-39	Male	2010-06-09	2010-06-05	No	No	No	No	No	No	No	No	No	No	No	No	No
A304	2013-03-01	2	36.6	16	124	85	145	95	0	0	37.5	20	120	70	80		0	0	1	0	0	0	2		1	3		1			2010-06-14	Selby	18-24	Female	2010-06-13	2010-06-06	No	No	No	No	No	No	No	No	No	No	No	No	No
A305	2013-02-15	2							0	0	37	20	100	70	80		0	0	1	0	0	0	4		1	3		1			2010-06-14	Selby	45-49	Male	2010-06-13	2010-06-11	No	No	No	No	No	No	No	No	No	No	No	No	No
A306	2013-03-01	2		22	107	68	108		0	0	37	20	120	70	100		0	0	0	1	0	0	4		1	3	137	0	4	59	2010-06-09	Selby	35-39	Female	2010-06-08	2010-06-06	No	No	No	No	No	No	No	No	No	No	No	No	No
A307	2013-02-15	2	38.9	22	133	54	145		0	0	37	30	130	60			0	0	0	0	0	1	4		1	3	141	0	6.2	99	2010-06-14	Selby	18-24	Male	2010-06-13	2010-06-10	No	No	No	No	No	No	No	No	No	No	No	No	No
A308	2012-12-14	1							0	0	37.5	37	130	75	100		0	0	0	0	1	0	1	64	0	1	129	0	6.4	98	2010-06-15	CHBaragwanath	30-34	Male	2010-06-14	2010-06-10	No	No	No	No	No	No	No	No	No	No	No	No	No
A309	2012-12-11	1							0	0	36.5	48	107	54	120	100	0	0	1	0	0	0	1	58	0	2	122	0	21.8	234	2010-06-15	CHBaragwanath	30-34	Female	2010-06-14	2010-06-07	No	No	No	No	No	No	No	No	No	No	No	No	No
A310	2012-12-03	1							0	0	37.8	33	140	84	132		0	0	1	0	0	0	1	10	0	2	138	0	7.4	124	2010-06-15	CHBaragwanath	50-55	Female	2010-06-14	2010-06-08	Yes	No	No	No	No	No	No	No	No	No	No	No	No
A311	2013-12-03	1							0	0	36.2	35	120	75	120		0	0	0	0	0	1	1	134	0	3	132	0	5.2	73	2010-06-15	CHBaragwanath	25-29	Female	2010-06-14	2010-06-07	No	No	No	No	No	No	No	No	No	No	No	No	No
A312	2012-12-03	1							0	0	37.6	28	157	83	150		1	0	0	1	0	0	4		1	3	136	0	7.9	114	2010-06-15	CHBaragwanath	55-59	Female	2010-06-14	2010-06-13	No	No	No	No	No	No	No	No	No	No	No	No	No
A313	2012-12-11	1	36.9	22	78	52	97	86	1	0	36.5	22	78	52	97		1	0	0	1	0	0	2		1	3	139	0	7.6	77	2010-06-15	CHBaragwanath	60+	Male	2010-06-14	2010-06-12	No	No	No	No	No	No	No	No	No	No	No	No	No
A314	2012-12-04	1							0	0	36.2	20	125	74	104		0	0	1	0	0	0	1	23	0	2	129	0	5.3	58	2010-06-15	CHBaragwanath	50-55	Male	2010-06-14	2010-06-11	No	No	No	No	No	No	No	No	No	No	No	No	No
A315	2013-02-08	2	37.2	20	144	90	108		0	0	37	18	136	90	100		0	0	0	0	0	0	1		1	2	134	0	23.4	337	2010-06-22	Selby	50-55	Male	2010-06-21	2010-06-17	No	No	No	No	No	No	No	No	No	No	No	No	No
A316	2012-12-18	1	36.4	18	95	64	124	94	0	0	36.2	20	90	60	90		0	0	0	1	0	0	1	86	0	3	133	0	11.7	103	2010-06-23	CHBaragwanath	45-49	Female	2010-06-22	2010-06-15	Yes	No	No	No	No	No	Yes	No	No	No	No	No	No
A317	2010-02-08	2		18	95	55	60		0	0	37	24	94	60	70		0	0	1	0	0	0	1		1	2	139	0	3.7	61	2010-06-24	Selby	35-39	Female	2010-06-23	2010-06-18	No	No	No	No	No	No	No	No	No	No	No	No	No
A318	2013-02-08	2	37.6	28	126	78	103	92	0	0	37	20	120	86	100		0	0	1	0	0	0	1		1	1		1			2010-06-24	Selby	35-39	Female	2010-06-23	2010-06-17	No	No	No	No	No	No	No	No	No	No	No	No	No
A319	2013-02-08	2		21	137	60	111		0	0	36.4	16	143	80	110		0	0	0	0	0	1	1		1	2		1			2010-06-24	Selby	25-29	Female	2010-06-23	2010-06-17	No	No	No	No	No	No	No	No	No	No	No	No	No
A320	2010-02-08	2		16	103	65	88		0	0	36.3	18	118	70	112		0	0	1	0	0	0	4		1	3	133	0	3.2	37	2010-06-24	Selby	25-29	Female	2010-06-23	2010-06-19	No	No	No	No	No	No	No	No	No	No	No	No	No
A321	2013-02-08	2	39.2	19	110	63	181	94	0	0	36.3	20	108	60	90		0	1	0	0	0	1	1		1	2	125	0	6.4	51	2010-06-24	Selby	30-34	Female	2010-06-23	2010-06-22	No	No	No	No	No	No	No	No	No	No	No	No	No
A322	2013-02-08	2		18	155	60	120		0	0	37	24	160	70	140		0	0	0	0	0	1	1		1	2	125	0	3.2	45	2010-06-24	Selby	18-24	Female	2010-06-23	2010-06-17	No	No	No	No	No	No	No	No	No	No	No	No	No
A323	2013-02-08	2			106	71	109	97	0	0	37	20	110	70	100		0	0	1	0	0	0	4		1	3	129	0	5.6	75	2010-06-24	Selby	40-44	Female	2010-06-23	2010-06-16	No	No	No	No	No	No	No	No	No	No	No	No	No
A324	2013-02-08	2	37.7	19	141	99	120	98	0	0	36.5	20	130	80	72		0	0	1	0	0	0	4		1	3		1			2010-06-24	Selby	60+	Female	2010-06-23	2010-06-17	No	No	No	No	No	No	No	No	No	No	No	No	No
A325	2012-11-21	1							0	0	36.9	16	95	67	92		0	0	1	0	0	0	4		1	3	144	0	3.2	68	2010-06-25	CHBaragwanath	18-24	Female	2010-06-24	2010-06-20	No	No	No	No	No	No	No	No	No	No	No	No	No
A326	2013-02-08	2	36.7	16	123	75	113	98	0	0	36.3	18	130	80	90		0	0	1	0	0	0	4		1	3		1			2010-06-25	CHBaragwanath	35-39	Male	2010-06-24	2010-06-22	No	No	No	No	No	No	No	No	No	No	No	No	No
A327	2012-12-18	1							0	0	38	18	105	64	120		0	0	1	0	0	0	1		1	3	125	0	11	111	2010-06-25	CHBaragwanath	25-29	Female	2010-06-24	2010-06-19	No	No	No	No	No	No	No	No	No	No	No	No	No
A328	2012-11-21	1	36.7	18	122	77	149	94	1	0	36.5	22	106	62	79	55	1	0	0	1	0	0	1	5	0	2	126	0	6.4	69	2010-06-28	CHBaragwanath	25-29	Female	2010-06-27	2010-06-25	No	No	No	No	No	No	No	No	No	No	No	No	No
A329	2012-11-21	1							0	0		20	112	69	103		0	0	1	0	0	0	1		1	2	127	0	2.8	55	2010-06-28	CHBaragwanath	35-39	Female	2010-06-27	2010-06-26	No	No	No	No	No	No	No	No	No	No	No	No	No
A330	2013-02-08	2		20	130	80	130	90	0	0	38	20	128	80	120		0	0	0	0	0	1	4		1	3		1			2010-06-29	Selby	50-55	Male	2010-06-28	2010-06-26	No	No	No	No	No	No	No	No	No	No	No	No	No
A331	2013-02-08	2	35.8	18	116	58	67	95	0	0	36	20	100	60	70		0	0	1	0	0	0	1		1	2		1			2010-06-29	Selby	40-44	Male	2010-06-28	2010-06-23	No	No	No	No	No	No	No	No	No	No	No	No	No
A332	2013-02-08	2		20	100	55	100		0	0	36.6	20	100	60	100		0	0	0	0	0	1	1		1	2	125	0	13.9	84	2010-06-29	Selby	25-29	Female	2010-06-28	2010-06-24	No	No	No	No	No	No	No	No	No	No	No	No	No
A333	2013-02-08	2		20	122	69	144		0	0	37.4	20	120	68	140		0	0	1	0	0	0	1		1	3	126	0	10.3	70	2010-06-29	Selby	25-29	Male	2010-06-28	2010-06-22	No	No	No	No	No	No	No	No	No	No	No	No	No
A334	2013-02-08	2	37.6	18	144	83	125	98	0	0	38	20	140	80	80		0	0	1	0	0	0	4		1	3	127	0	4	70	2010-06-29	Selby	25-29	Female	2010-06-28	2010-06-21	No	No	No	No	No	No	No	No	No	No	No	No	No
A335	2013-02-08	2	36.7	22	136	86	118		0	0	36.5	20	136	80	110		0	0	1	0	0	0	4		1	3		1			2010-06-29	Selby	18-24	Female	2010-06-28	2010-06-24	No	No	No	No	No	No	No	No	No	No	No	No	No
A336	2012-11-16	1							0	0	37.1	35	132	89	117	90	0	0	1	0	0	0	1	16	0	2	140	0	2.6	55	2010-06-30	CHBaragwanath	30-34	Female	2010-06-29	2010-06-27	No	No	No	No	No	No	No	No	No	No	No	No	No
A337	2010-06-29	1							0	0	36.5		115	69	161	89	0	0	1	0	0	0	1	127	0	2	127	0	3.9	80	2010-06-30	CHBaragwanath	45-49	Female	2010-06-29	2010-06-28	No	No	No	No	No	No	No	No	No	No	No	No	No
A338	2010-02-08	2	37	16	137	77	117	92	0	0	39.5	18	120	80	108		0	0	1	0	0	0	4		1	3	136	0	5.7	51	2010-07-01	Selby	25-29	Male	2010-06-30	2010-06-23	No	No	No	No	No	No	No	No	No	No	No	No	No
A339	2013-02-08	2		24	118	77	124		0	0	37.3	20	140	90	110		0	0	1	0	0	0	1	400	0	2	134	0	3.2	51	2010-07-01	Selby	45-49	Female	2010-06-30	2010-06-23	No	No	No	No	No	No	No	No	No	No	No	No	No
A340	2013-02-08	2	38.2	24	140	78	105	100	0	0	38	20	110	60	68		0	0	1	0	0	0	1		1	1	134	0	3.4	46	2010-07-01	Selby	35-39	Female	2010-06-30	2010-06-30	No	No	No	No	No	No	No	No	No	No	No	No	No
A341	2013-02-08	2	36.6	16	168	87	70	98	0	0	36	18	160	80	70		0	0	1	0	0	0	1		1	2	140	0	7.4	136	2010-07-01	Selby	30-34	Male	2010-06-30	2010-06-27	No	No	No	No	No	No	No	No	No	No	No	No	No
A342	2013-02-15	2		14	163	83	70		0	0	37	20	154	80	96		0	0	0	0	0	1	4		1	3	136	0	4.5	73	2010-07-02	Selby	45-49	Female	2010-07-02	2010-06-30	No	No	No	No	No	No	No	No	No	No	No	No	No
A343	2013-02-08	2							0	0	36.8	20	104	60	100		0	0	1	0	0	0	4		1	3	134	0	6.4	61	2010-07-02	Selby	35-39	Male	2010-07-02	2010-06-30	No	No	No	No	No	No	No	No	No	No	No	No	No
A344	2013-02-08	2		24	121	77	109		0	0	36.8	20	122	80	130		0	0	1	0	0	0	4		1	3	133	0	8	84	2010-07-02	Selby	40-44	Female	2010-07-01	2010-06-27	No	No	No	No	No	No	No	No	No	No	No	No	No
A345	2013-02-08	2	36.7	16	123	75	113	98	0	0	36.3	18	130	80	90		0	0	1	0	0	0	4		1	3		1			2010-07-06	Selby	40-44	Male	2010-07-05	2010-06-30	No	No	No	No	No	No	No	No	No	No	No	No	No
A346	2013-02-08	2	37.3	18	107	62	108	100	0	0	37	18	110	60	100		0	0	1	0	0	0	1		1	2	135	0	6	64	2010-07-06	Selby	30-34	Female	2010-07-05	2010-07-02	No	No	No	No	No	No	No	No	No	No	No	No	No
A347	2012-11-21	1	36.7	18	126	24	110		0	0	36.5	18	176	74	100		0	0	0	1	0	0	4		1	3	139	0	16.3	175	2010-07-05	CHBaragwanath	60+	Female	2010-07-04	2010-07-03	Yes	No	No	No	No	No	Yes	No	No	No	No	No	No
A348	2013-02-08	2	38.3	18	151	87	121	96	0	0	38.2	20	130	86	120		0	0	1	0	0	0	4		1	3		1			2010-07-06	Selby	55-59	Male	2010-07-05	2010-06-30	No	No	No	No	No	No	No	No	No	No	No	No	No
A349	2013-02-15	2	38.4	18	118	58	142	93	0	0	37.5	20	120	55	105		0	0	0	0	0	1	1		1	2		1			2010-07-06	Selby	25-29	Female	2010-07-05	2010-07-04	No	No	No	No	No	No	No	No	No	No	No	No	No
A350	2013-02-08	2	36.7	18	124	82	124	94	0	0	36.5	18	120	80	120		0	0	0	0	0	1	1		1	2	135	0	3.8	48	2010-07-06	Selby	25-29	Female	2010-07-05	2010-06-28	No	No	No	No	No	No	No	No	No	No	No	No	No
A351	2013-02-08	2	36.7	18	147	90	91	96	0	0	37	20	140	80	100		0	0	1	0	0	0	1		1	1	136	0	4.3	73	2010-07-06	Selby	45-49	Male	2010-07-05	2010-07-01	No	No	No	No	No	No	No	No	No	No	No	No	No
A352	2013-02-08	2	37	16	112	70	103	96	0	0	37	18	110	70	98		0	0	1	0	0	0	1		1	2	138	0	6.6	86	2010-07-06	Selby	30-34	Male	2010-07-05	2010-06-30	No	No	No	No	No	No	No	No	No	No	No	No	No
A353	2013-02-08	2	35.7	20	89	59	116	89	0	0	36	20	92	60	112		0	0	1	0	0	0	4		1	3	130	0	5.3	92	2010-07-06	Selby	45-49	Male	2010-07-05	2010-06-30	No	No	No	No	No	No	No	No	No	No	No	No	No
A354	2013-02-08	2	37.2	20	108	68	132	90	0	0	37	20	110	70	130		0	0	0	0	0	1	4		1	3	137	0	13.4	132	2010-07-07	Selby	25-29	Male	2010-07-06	2010-07-03	No	No	No	No	No	No	No	No	No	No	No	No	No
A355	2012-12-03	1	37.2	20	130	90	159	95	1	1	38		130	80			1	1	1	0	0	0	1		1	2		1			2010-07-08	CHBaragwanath	25-29	Male	2010-07-07	2010-06-30	No	No	No	No	No	No	No	No	No	No	No	No	No
A356	2012-11-20	1							0	0	36.5	25	100	70	130		1	0	1	0	0	0	1	50	0	2	135	0	3.6	67	2010-07-08	CHBaragwanath	40-44	Female	2010-07-07	2010-07-02	No	No	No	No	No	No	No	No	No	No	No	No	No
A357	2013-02-08	2		22	160	85	103	90	0	0							0	0	1	0	0	0	4		1	3	143	0	7.2	66	2010-07-09	Selby	60+	Female	2010-07-08		Yes	No	No	No	No	No	No	No	No	No	No	No	No
A358	2013-02-05	2		18	107	65	92		0	0	35	20	111	76	83		0	0	0	1	0	0	1		1	2	139	0	5.3	51	2010-07-09	Selby	35-39	Female	2010-07-08	2010-07-05	No	No	No	No	No	No	No	No	No	No	No	No	No
A359	2012-12-13	2	38.3	20	94	62	132		0	0	36	20	100	60	128		0	0	1	0	0	0	4		1	3	134	0	6.8	127	2010-07-12	Selby	40-44	Male	2010-07-11	2010-07-04	No	No	No	No	No	No	No	No	No	No	No	No	No
A360	2012-12-13	2	38.2	16	115	71	148	66	1	0	38.2	18	124	82	120		1	0	0	0	0	1	4		1	3		1			2010-07-12	Selby	35-39	Male	2010-07-11	2010-07-08	No	No	No	No	No	No	No	No	No	No	No	No	No
A361	2013-01-09	2		22	116	74	161		0	0	37.8	22	122	76	108		0	0	1	0	0	0	1		1	3	141	0	6.3	60	2010-07-12	Selby	18-24	Female	2010-07-11	2010-07-04	No	No	No	No	No	No	No	No	No	No	No	No	No
A362	2013-01-09	2	37.5	20	115	68	110	99	0	0	37.4	18	128	70	94		0	0	1	0	0	0	4		1	3	128	0	3.4	71	2010-07-12	Selby	40-44	Female	2010-07-11	2010-07-04	No	No	No	No	No	No	No	No	No	No	No	No	No
A363	2013-01-09	2	39.3	18	109	67	138		0	0	37.5	18	110	70	90		0	0	0	1	0	0	4		1	3	136	0	8.3	70	2010-07-12	Selby	25-29	Female	2010-07-11	2010-07-10	No	No	No	No	No	No	No	No	No	No	No	No	No
A364	2012-11-22	1							0	0	36.4	18	134	86	99		0	0	0	1	0	0	1		1	1	136	0	3.9	65	2010-07-13	CHBaragwanath	45-49	Female	2010-07-12	2010-07-05	Yes	No	No	No	No	No	No	No	No	Yes	No	No	No
A365	2012-12-12	1							0	0	37.5	26	140	70	132		0	0	1	0	0	0	1	134	0	1	123	0	4.8	72	2010-07-13	CHBaragwanath	30-34	Female	2010-07-13	2010-07-11	No	No	No	No	No	No	No	No	No	No	No	No	No
A366	2012-12-13	1	36.1	20	118	67	89	100	0	0	36.5	24	115	68	76	97	0	0	0	1	0	0	2		1	3	137	0	1.9	70	2010-07-13	CHBaragwanath	45-49	Female	2010-07-12	2010-07-11	No	No	No	No	No	No	No	No	No	No	No	No	No
A367	2012-11-19	1	37.6		80	60			0	0	36.5	20	115	60	120		0	0	1	0	0	0	1	1	0	3	134	0	6.2	77	2010-07-13	CHBaragwanath	40-44	Female	2010-07-12	2010-07-07	No	No	No	No	No	No	No	No	No	No	No	No	No
A368	2013-01-09	2		20	116	75	97	97	0	0	36	18	110	68	90		0	0	1	0	0	0	1		1	2		1			2010-07-14	Selby	30-34	Male	2010-07-13	2010-07-06	No	No	No	No	No	No	No	No	No	No	No	No	No
A369	2013-01-09	2		18	141	89	88		0	0	36.6	20	110	70	100		0	0	1	0	0	0	1	178	0	1		1			2010-07-14	Selby	40-44	Male	2010-07-13	2010-07-06	No	No	No	No	No	No	No	No	No	No	No	No	No
A370	2012-12-12	1							0	0	36.5	20	114	68	54	50	1	0	0	1	0	0	1	6	0	1	130	0	8	100	2010-07-15	CHBaragwanath	50-55	Female	2010-07-14	2010-07-09	No	No	No	No	No	No	No	No	No	No	No	No	No
A371	2012-12-04	1	36.5	24	188	131	123	85	1	0	36.2	22	121	72	112		1	0	0	1	0	0	1	116	0	2	125	0	17.9	213	2010-07-15	CHBaragwanath	30-34	Female	2010-07-14	2010-07-14	No	No	No	No	No	No	No	No	No	No	No	No	No
A372	2012-11-21	1							0	0	38	26	97	70	120		0	0	1	0	0	0	1	81	0	1	126	0	8.3	110	2010-07-15	CHBaragwanath	35-39	Female	2010-07-14	2010-07-12	No	No	No	No	No	No	No	No	No	No	No	No	No
A373	2013-01-09	2		18	127	87	130		0	0	38	18	120	80	119		0	0	0	1	0	0	4		1	3	132	0	5.9	75	2010-07-16	Selby	25-29	Female	2010-07-15	2010-07-10	No	No	No	No	No	No	No	No	No	No	No	No	No
A374	2013-01-09	2		20	160	70	100	90	0	0	37.5	18	150	80	90		0	0	0	1	0	0	1		1	3	134	0	3.6	50	2010-07-16	Selby	35-39	Female	2010-07-15	2010-07-08	No	No	No	No	No	No	No	No	No	No	No	No	No
A375	2013-01-09	2		18	134	78	92		0	0	37	20	120	80	90		0	0	0	1	0	0	4		1	3	138	0	3.6	45	2010-07-19	Selby	60+	Female	2010-07-18	2010-07-12	No	No	No	No	No	No	No	No	No	No	No	No	No
A376	2012-12-13	2		22	110	80	86		0	0	37.5	22	130	80	100		0	0	1	0	0	0	4		1	3	140	0	2.9	51	2010-07-19	Selby	40-44	Male	2010-07-18	2010-07-17	No	No	No	No	No	No	No	No	No	No	No	No	No
A377	2013-01-09	2		20	105	75	114		0	0	37	20	110	80	114		0	0	0	1	0	0	1		1	2	137	0	36	58	2010-07-19	Selby	35-39	Female	2010-07-18	2010-07-14	No	No	No	No	No	No	No	No	No	No	No	No	No
A378	2012-12-13	2							0	0	38	18	105	60	68		0	0	1	0	0	0	4		1	3	137	0	8	60	2010-07-19	Selby	40-44	Female	2010-07-18	2010-07-16	No	No	No	No	No	No	No	No	No	No	No	No	No
A379	2012-12-13	2		20	105	64	110	90	0	0	36	30	110	60	100		0	0	0	0	0	1	4		1	3	131	0	18.7	644	2010-07-19	Selby	60+	Female	2010-07-18	2010-07-11	No	No	No	No	No	No	No	No	No	No	No	No	No
A380	2012-12-13	2		23	122	72	117		0	0	37.8	26	128	70	110		0	0	0	0	0	1	1	2	0	2	138	0	2.8	56	2010-07-19	Selby	30-34	Female	2010-07-18	2010-07-11	Yes	Yes	No	No	No	No	No	No	No	No	No	No	No
A381	2012-11-16	1	36.4	20	114	67	110	100	0	0	37.8	19	137	83	88	94	1	0	1	0	0	0	1	384	0	3	130	0	17.5	248	2010-07-20	CHBaragwanath	40-44	Female	2010-07-19	2010-07-16	No	No	No	No	No	No	No	No	No	No	No	No	No
A382	2012-12-11	1							0	0	39	18	109	63	135		0	0	0	1	0	0	1	50	0	2	137	0	5	69	2010-07-20	CHBaragwanath	30-34	Female	2010-07-19	2010-07-15	No	No	No	No	No	No	No	No	No	No	No	No	No
A383	2012-12-13	2							0	0	38.5	20	130	70	100		0	0	0	0	0	1	4		1	3	125	0	26.5	649	2010-07-21	Selby	30-34	Male	2010-07-20	2010-07-18	No	No	No	No	No	No	No	No	No	No	No	No	No
A384	2012-11-16	2							0	0	36.6	20	140	95	124		0	0	1	0	0	0	1		1	2	128	0	5.9	6.5	2010-07-21	Selby	25-29	Female	2010-07-20	2010-07-18	No	No	No	No	No	No	No	No	No	No	No	No	No
A385	2012-12-13	2		20	120	78	98		0	0	36.6	20	128	70	100		0	0	1	0	0	0	1		1	3	129	0	4.4	82	2010-07-21	Selby	30-34	Female	2010-07-20	2010-07-18	No	No	No	No	No	No	No	No	No	No	No	No	No
A386	2012-11-16	2							0	0	37.3	22	98	60	110		0	0	0	1	0	0	4		1			1			2010-07-21	Selby	40-44	Female	2010-07-20	2010-07-14	Yes	No	No	No	No	No	Yes	No	No	No	No	No	No
A387	2012-12-13	2		18	141	80	111		0	0	36.5	36	104	70	91		0	0	1	0	0	0	4		1	3		1			2010-07-21	Selby	18-24	Female	2010-07-20	2010-07-17	No	No	No	No	No	No	No	No	No	No	No	No	No
A388	2012-12-13	2		18	86	61	80		0	0	36.5	20	130	80	130		0	0	0	0	0	1	1	104	0	3	139	0	8.6	65	2010-07-21	Selby	35-39	Male	2010-07-20	2010-07-18	No	No	No	No	No	No	No	No	No	No	No	No	No
A389	2012-11-10	2							0	0	36.8	19	110	73	95		0	0	1	0	0	0	4		1			1			2010-07-22	Selby	30-34	Male	2010-07-21	2010-07-15	No	No	No	No	No	No	No	No	No	No	No	No	No
A390	2012-11-16	2							0	0	37	90	132	80	65		0	0	1	0	0	0	1		1	2	134	0	6.5	134	2010-07-22	Selby	40-44	Female	2010-07-21	2010-07-16	No	No	No	No	No	No	No	No	No	No	No	No	No
A391	2012-11-16	2		18	132	69	85		0	0	38.3	18	140	96	111		0	0	1	0	0	0	1		1	1	138	0	3.4	45	2010-07-22	Selby	30-34	Female	2010-07-21	2010-07-19	No	No	No	No	No	No	No	No	No	No	No	No	No
A392	2012-10-11	2							0	0	37.4	18	124	77	82		0	0	1	0	0	0	4		1	3	138	0	4.6	59	2010-07-22	Selby	55-59	Female	2010-07-21	2010-07-19	No	No	No	No	No	No	No	No	No	No	No	No	No
A393	2012-11-16	2			143	96		94	0	0	37	20	140	90	100		0	0	1	0	0	0	1		1	2	135	0	4.7	91	2010-07-22	Selby	35-39	Male	2010-07-21	2010-07-21	Yes	Yes	No	No	No	No	No	No	No	No	No	No	No
A394	2012-11-16	1							0	0	37.5	14	122	82	94		0	0	1	0	0	0	1	30	0	1	129	0	8.4	50	2010-07-23	CHBaragwanath	40-44	Female	2010-07-22	2010-07-15	No	No	No	No	No	No	No	No	No	No	No	No	No
A395	2012-04-16	2		20	131	89	70		0	0	36.4	18	130	80	94		0	0	0	0	0	1	4		1	3		1			2010-07-26	Selby	25-29	Male	2010-07-25	2010-07-18	No	No	No	No	No	No	No	No	No	No	No	No	No
A396	2012-12-03	1							0	0	36.5	32	115	75	110	98	1	0	1	0	0	0	1	22	0	2	138	0	7.2	118	2010-07-23	CHBaragwanath	35-39	Female	2010-07-22	2010-07-20	No	No	No	No	No	No	No	No	No	No	No	No	No
A397	2012-11-16	1							0	0	37	20	140	92	114		1	0	0	0	0	1	1	150	0	1	145	0	2.9	92	2010-07-23	CHBaragwanath	45-49	Female	2010-07-22	2010-07-15	No	No	No	No	No	No	No	No	No	No	No	No	No
A398	2012-12-13	2		18	151	83	127		0	0	37.9	30	144	80	120		0	0	1	0	0	0	4		1	3	135	0	2.2	67	2010-07-26	Selby	35-39	Female	2010-07-25	2010-07-20	No	No	No	No	No	No	No	No	No	No	No	No	No
A399	2012-12-13	2		20	117	78	155		0	0	37.5	18	112	80	136		0	0	1	0	0	0	1		1	1	130	0	4.4	48	2010-07-26	Selby	25-29	Female	2010-07-26	2010-07-20	No	No	No	No	No	No	No	No	No	No	No	No	No
A400	2012-12-13	2	36.9	18	138	64	120	92	0	0	36.8	20	120	70	62		0	0	1	0	0	0	4		1	3		1			2010-07-26	Selby	25-29	Male	2010-07-26	2010-07-20	No	No	No	No	No	No	No	No	No	No	No	No	No
A401	2012-12-13	2		18	187	84	90		0	0	37	18	170	90	100		0	0	1	0	0	0	4		1	3		1			2010-07-26	Selby	40-44	Male	2010-07-25	2010-07-23	No	No	No	No	No	No	No	No	No	No	No	No	No
A402	2012-12-13	2		18	108	68	70		0	0	36.5	18	118	60	92		0	0	0	0	0	1	1		1	1		1			2010-07-26	Selby	40-44	Male	2010-07-25	2010-07-20	No	No	No	No	No	No	No	No	No	No	No	No	No
A403	2012-12-13	2		20			80	85	0	0	37	18	118	72	88		0	0	1	0	0	0	4		1	3	141	0	5.5	61	2010-07-26	Selby	18-24	Male	2010-07-25	2010-07-19	No	No	No	No	No	No	No	No	No	No	No	No	No
A404	2012-11-16	2			120	70			0	0	36.9	22	122	71	100		0	0	1	0	0	0	1	300	0	2		1			2010-07-27	Selby	30-34	Female	2010-07-26	2010-07-20	No	No	No	No	No	No	No	No	No	No	No	No	No
A405	2012-11-16	2			103	63		92	0	0	38.3	20	103	63	102		0	0	0	0	0	1	4		1	3		1			2010-07-27	Selby	25-29	Female	2010-07-26	2010-07-21	No	No	No	No	No	No	No	No	No	No	No	No	No
A406	2012-12-13	2		20	101	182	100		0	0	36.3	20	130	82	120		0	0	0	0	0	1	4		1	3	138	0	2.8	38	2010-07-27	Selby	35-39	Female	2010-07-26	2010-07-25	No	No	No	No	No	No	No	No	No	No	No	No	No
A407	2012-12-13	2		16	116	72	132	92	0	0	37.3	22	128	74	106		0	0	0	0	0	1	4		1	3	132	0	5.1	71	2010-07-27	Selby	30-34	Female	2010-07-26	2010-07-25	No	No	No	No	No	No	No	No	No	No	No	No	No
A408	2012-11-20	1							0	0		40	74	46	100		0	0	1	0	0	0	1	27	0	2	136	0	24.6	238	2010-07-28	CHBaragwanath	50-55	Female	2010-07-27	2010-07-24	No	No	No	No	No	No	No	No	No	No	No	No	No
A409	2010-11-16	2			120	80			0	0	37.4	18	124	96	117		0	0	0	0	0	1	4		1	3	126	0	3.4	51	2010-07-28	CHBaragwanath	35-39	Female	2010-07-27	2010-07-22	No	No	No	No	No	No	No	No	No	No	No	No	No
A410	2012-11-10	1	37.6	24	157	81	110	61	1	0	37.6	24	157	81	110		0	1	1	0	0	0	1	14	0	2	135	0	34.8	254	2010-07-28	CHBaragwanath	45-49	Female	2010-07-27	2010-07-21	No	No	No	No	No	No	No	No	No	No	No	No	No
A411	2012-12-04	1	35.9	18	94	67	82	92	1	1	35.9		94	67	84		1	1	1	0	0	0	3		1	3	125	0	11	106	2010-07-28	CHBaragwanath	60+	Female	2010-07-27	2010-07-21	No	No	No	No	No	No	No	No	No	No	No	No	No
A412	2012-11-06	1							0	0	38.5	22	98	64	81		0	0	1	0	0	0	4		1	3	132	0	84		2010-07-30	CHBaragwanath	60+	Female	2010-07-29	2010-07-23	No	No	No	No	No	No	No	No	No	No	No	No	No
A413	2012-11-21	1							0	0	39.4	16	126	70	120		0	1	1	0	0	0	1	47	0	2	130	0	4.7	88	2010-07-30	CHBaragwanath	18-24	Female	2010-07-29	2010-07-22	Yes	No	No	No	No	No	No	No	No	No	No	No	No
A414	2012-11-16	1							0	0	36.5	20	121	72	105		0	0	1	0	0	0	1	12	0	3	122	0	4	67	2010-07-30	CHBaragwanath	45-49	Male	2010-07-29	2010-07-22	Yes	No	No	No	No	No	No	No	No	No	No	No	No
A415	2012-12-07	1							0	0	37.3	18	94	55	93		0	0	0	1	0	0	1	124	0	1	136	0	3.3	61	2010-08-04	CHBaragwanath	25-29	Female	2010-08-04	2010-08-02	No	No	No	No	No	No	No	No	No	No	No	No	No
A416	2012-11-21	1		35	131	61	130		0	0	36.8	20	120	78	96		0	0	1	0	0	0	1		1			1			2010-08-04	CHBaragwanath	40-44	Female	2010-08-03	2010-07-30	No	No	No	No	No	No	No	No	No	No	No	No	No
A417	2012-12-11	1							0	0	39.1	35	115	101	104		0	0	0	1	0	0	1	86	0	3	137	0	3.1	68	2010-08-04	CHBaragwanath	30-34	Female	2010-08-03	2010-07-27	No	No	No	No	No	No	No	No	No	No	No	No	No
A418	2012-11-16	1							0	0	37.5	20	109	70	115		0	0	0	1	0	0	1	49	0	1	139	0	7.9	77	2010-08-04	CHBaragwanath	30-34	Male	2010-08-03	2010-07-31	No	No	No	No	No	No	No	No	No	No	No	No	No
A419	2013-01-11	1		16	154	72	99		0	0	37	20	150	70	100		0	0	1	0	0	0	1	300	0	1	134	0	1.7	51	2010-08-10	Selby	25-29	Female	2010-08-09	2010-08-03	No	No	No	No	No	No	No	No	No	No	No	No	No
A420	2012-12-05	2	36.3	18	116	75	126	94	0	0	36	18	110	60	126		0	0	1	0	0	0	1		1	2	129	0	14	155	2010-08-10	Selby	25-29	Female	2010-08-09	2010-08-03	No	No	No	No	No	No	No	No	No	No	No	No	No
A421	2013-01-11	2		18	118	70	64		0	0	36.5	20	120	80	88		0	0	0	1	0	0	4		1	3	137	0	7.5	74	2010-08-10	Selby	60+	Male	2010-08-09	2010-08-03	Yes	Yes	No	No	No	No	No	No	No	No	No	No	No
A422	2012-12-05	2	38.4	20	140	105	138	93	0	0	37.5	20	132	80	112		0	0	1	0	0	0	4		1	3	140	0	5.1	66	2010-08-10	Selby	45-49	Female	2010-08-09	2010-08-02	No	No	No	No	No	No	No	No	No	No	No	No	No
A423	2013-01-10	2	36.4	22	94	66	93	99	0	0	35.2	20	90	66	80		0	0	1	0	0	0	1		1	2	134	0	8.4	91	2010-08-05	Selby	30-34	Male	2010-08-04	2010-07-28	No	No	No	No	No	No	No	No	No	No	No	No	No
A424	2013-01-11	2			99	61	111		0	0	37	22	100	60	110		0	0	0	0	0	1	4		1	3	136	0	5.1	92	2010-08-10	Selby	45-49	Male	2010-08-09	2010-08-06	No	No	No	No	No	No	No	No	No	No	No	No	No
A425	2012-12-05	2	36.4	18	131	80	77	94	0	0	37.7	22	140	82	80		0	0	1	0	0	0	4		1	3	139	0	5.8	74	2010-08-10	Selby	50-55	Female	2010-08-09	2010-08-03	No	No	No	No	No	No	No	No	No	No	No	No	No
A426	2012-11-30	2		20	130	90	94		0	0	38.2	18	120	60	90		0	0	1	0	0	0	3		1	3		1			2010-08-11	Selby	35-39	Male	2010-08-10	2010-08-04	No	No	No	No	No	No	No	No	No	No	No	No	No
A427	2012-12-05	2	36	20	120	70	8	96	0	0	36.9	20	120	70	80		0	1	1	0	0	0	1		1	1	141	0	9.1	105	2010-08-11	Selby	35-39	Female	2010-08-10	2010-08-05	No	No	No	No	No	No	No	No	No	No	No	No	No
A428	2012-12-03	1							0	0	38		127	86	108		0	0	1	0	0	0	2		1	3	133	0	2.6	53	2010-08-12	CHBaragwanath	18-24	Female	2010-08-11	2010-08-05	No	No	No	No	No	No	No	No	No	No	No	No	No
A429	2012-11-22	1							0	0	37.5	25	130	80	110		0	0	1	0	0	0	1	163	0	2	122	0	3.8	51	2010-08-12	CHBaragwanath	30-34	Female	2010-08-11	2010-08-07	No	No	No	No	No	No	No	No	No	No	No	No	No
A430	2012-12-12	1							0	0	36.5	20	217	118	79		0	0	1	0	0	0	2		1	3	141	0	4.5	49	2010-08-11	CHBaragwanath	50-55	Female	2010-08-11	2010-08-08	No	No	No	No	No	No	No	No	No	No	No	No	No
A431	2012-11-30	2		20	100	60	122	96	0	0	38.8	20	100	50	102		0	0	0	1	0	0	1	253	0	1	138	0	3.5	80	2010-08-13	Selby	30-34	Female	2010-08-12	2010-08-11	No	No	No	No	No	No	No	No	No	No	No	No	No
A432	2012-12-05	2		26	144	81	74		0	0	38	18	130	60	90		0	0	1	0	0	0	1		1	2	138	0	2.4	45	2010-08-13	Selby	25-29	Female	2010-08-12	2010-08-09	No	No	No	No	No	No	No	No	No	No	No	No	No
A433	2012-12-05	2	36.1	24	104	76	89	88	0	0	37	18	108	80	122		0	0	1	0	0	0	1		1	1		1			2010-08-13	Selby	40-44	Male	2010-08-12	2010-08-08	No	No	No	No	No	No	No	No	No	No	No	No	No
A434	2012-11-30	2	37.8	18	103	56	150	96	0	0	38	20	100	60	130		0	0	1	0	0	0	3		1	3	126	0	16.1	230	2010-08-16	Selby	30-34	Male	2010-08-15	2010-08-10	No	No	No	No	No	No	No	No	No	No	No	No	No
A435	2012-12-04	1							0	0	36.5	22	123	90	72		1	0	0	1	0	0	1		1	1		1			2010-08-17	CHBaragwanath	25-29	Female	2010-08-16	2010-08-13	No	No	No	No	No	No	No	No	No	No	No	No	No
A436	2012-11-21	1							0	0	36.7	20	90	60	100		0	0	1	0	0	0	1	1	0	3	135	0	34.6	148	2010-08-17	CHBaragwanath	30-34	Female	2010-08-16	2010-08-10	No	No	No	No	No	No	No	No	No	No	No	No	No
A437	2012-12-10	1							0	0	37.2	28	111	78	101		0	0	1	0	0	0	1	334	0	3	133	0	9	60	2010-08-17	CHBaragwanath	55-59	Female	2010-08-16	2010-08-14	No	No	No	No	No	No	No	No	No	No	No	No	No
A438	2012-12-05	1							0	0	36.3	20	131	81	79		0	0	1	0	0	0	1		1	3	139	0	5.6	98	2010-08-17	CHBaragwanath	45-49	Male	2010-08-16	2010-08-15	No	No	No	No	No	No	No	No	No	No	No	No	No
A439	2012-11-30	2		18	158	102	123		0	0	37.5	20	140	94	124		0	0	0	1	0	0	1		1	3		1			2010-08-18	Selby	40-44	Male	2010-08-17	2010-08-11	No	No	No	No	No	No	No	No	No	No	No	No	No
A440	2013-01-10	2	36.3	18	132	64	131	92	0	0	36.9	20	100	60	116		0	1	1	0	0	0	4		1	3	133	0	2.9	47	2010-08-18	Selby	18-24	Female	2010-08-17	2010-08-14	No	No	No	No	No	No	No	No	No	No	No	No	No
A441	2012-11-30	2		20	100	60		85	0	0	37	20	100	60	130		0	0	0	1	0	0	1	250	0	3		1			2010-08-18	Selby	25-29	Female	2010-08-17	2010-08-10	No	No	No	No	No	No	No	No	No	No	No	No	No
A442	2013-01-11	2	32	28	111	77	93	85	0	0	36.5	20	115	70	94		0	0	1	0	0	0	1		1	3	121	0	10.6	115	2010-08-18	Selby	40-44	Female	2010-08-17	2010-08-10	No	No	No	No	No	No	No	No	No	No	No	No	No
A443	2012-11-30	2		18	154	82	76		0	0	37	20	174	88	100		0	0	1	0	0	0	3		1	3		1			2010-08-18	Selby	60+	Female	2010-08-17	2010-08-11	No	No	No	No	No	No	No	No	No	No	No	No	No
A444	2012-11-30	2							0	0	39	20	120	72	124		0	0	1	0	0	0	1		1	2	132	0	2.9	66	2010-08-18	Selby	30-34	Male	2010-08-17	2010-08-12	No	No	No	No	No	No	No	No	No	No	No	No	No
A445	2012-12-12	1	36.3	20	118	75	93	99	0	0	36	24	118	75	95	98	0	0	1	0	0	0	1	205	0	2	130	0	4.2	80	2010-08-19	CHBaragwanath	40-44	Male	2010-08-18	2010-08-13	No	No	No	No	No	No	No	No	No	No	No	No	No
A446	2013-01-10	2		20	190	85			0	0	37	20	184	84	110		0	1	1	0	0	0	4		1	3	138	0	2.5	64	2010-08-20	Selby	60+	Female	2010-08-19	2010-08-16	No	No	No	No	No	No	No	No	No	No	No	No	No
A447	2013-01-10	2		20	130	88	119		0	0	37	24	116	70	106		0	1	1	0	0	0	1		1	2	131	0	5.3	87	2010-08-20	Selby	35-39	Male	2010-08-20	2010-08-17	No	No	No	No	No	No	No	No	No	No	No	No	No
A448	2013-01-10	2							0	0	36.8	20	130	80	76		0	0	1	0	0	0	1		1	3	136	0	2	51	2010-08-23	Selby	30-34	Female	2010-08-22	2010-08-21	No	No	No	No	No	No	No	No	No	No	No	No	No
A449	2013-01-10	2		20	117	72	147		0	0							0	0	1	0	0	0	1		1	1		1			2010-08-23	Selby	35-39	Female	2010-08-22	2010-08-17	No	No	No	No	No	No	No	No	No	No	No	No	No
A450	2012-11-21	1							0	0		20	103	55	122	97	0	0	1	0	0	0	1	320	0	2	125	0	3.3	47	2010-08-24	CHBaragwanath	25-29	Female	2010-08-23	2010-08-16	No	No	No	No	No	No	No	No	No	No	No	No	No
A451	2012-11-22	1							0	0	38	40	129	81	98		1	0	1	0	0	0	1	305	0	1	135	0	3.4	46	2010-08-24	CHBaragwanath	35-39	Female	2010-08-23	2010-08-19	No	No	No	No	No	No	No	No	No	No	No	No	No
A452	2013-01-10	2							0	0	36.6	20	136	70	82		0	0	1	0	0	0	4		1	3		1			2010-08-25	Selby	35-39	Female	2010-08-24	2010-08-23	Yes	Yes	No	No	No	No	No	No	No	No	No	No	No
A453	2013-01-11	2							0	0	39.3	18	110	60	90		0	0	1	0	0	0	4		1	3	133	0	3	89	2010-08-25	Selby	18-24	Male	2010-08-24	2010-08-21	No	No	No	No	No	No	No	No	No	No	No	No	No
A454	2013-01-10	2		20	119	65	130		0	0	37.3	20	116	60	102		0	0	1	0	0	0	1		1	1	138	0	6.7	78	2010-08-26	Selby	45-49	Female	2010-08-25	2010-08-20	No	No	No	No	No	No	No	No	No	No	No	No	No
A455	2013-01-11	2							0	0	36.9	22	148	80			0	0	1	0	0	0	4		1	3	140	0	1.6	50	2010-08-26	Selby	25-29	Female	2010-08-25	2010-08-24	No	No	No	No	No	No	No	No	No	No	No	No	No
A456	2012-12-13	1							0	0	38.5	40	136	62	102		0	0	1	0	0	0	1	5	0	3	137	0	4.4	83	2010-08-27	CHBaragwanath	25-29	Male	2010-08-26	2010-08-21	No	No	No	No	No	No	No	No	No	No	No	No	No
A457	2013-01-10	2		20	142	87	48		0	0	36	20	140	80	120		0	0	0	0	1	0	4		1	3		1			2010-08-30	Selby	55-59	Female	2010-08-29	2010-08-24	No	No	No	No	No	No	No	No	No	No	No	No	No
A458	2013-01-10	2		18	155	81	105		0	0	36.4	18	130	90	92		0	0	1	0	0	0	4		1	2	138	0	4.5	48	2010-08-30	Selby	55-59	Female	2010-08-29	2010-08-25	Yes	No	No	No	No	No	No	No	No	No	No	No	No
A459	2013-01-10	2		18	113	65	132		0	0	38.5	18	110	64	130		0	0	1	0	0	0	1		1	2	133	0	13.8	137	2010-08-30	Selby	18-24	Female	2010-08-29	2010-08-24	No	No	No	No	No	No	No	No	No	No	No	No	No
A460	2013-01-10	2		28	148	94	48		0	0	37.3	28	135	86	100		0	0	0	0	0	1	1		1	1	116	0	39.8	68.2	2010-08-30	Selby	45-49	Female	2010-08-29	2010-08-26	No	No	No	No	No	No	No	No	No	No	No	No	No
A461	2013-01-10	2		28	160	90	120		0	0	37	20	112	68	97		0	0	1	0	0	0	4		1	2	129	0	33.8	379	2010-08-30	Selby	40-44	Male	2010-08-29	2010-08-27	Yes	No	No	No	No	No	No	No	No	No	No	No	No
A462	2013-01-10	2		20	140	80	100		0	0	36.8	20	135	80	99		0	0	1	0	0	0	4		1	3	123	0	10.9	97	2010-08-30	Selby	60+	Male	2010-08-29	2010-08-24	No	No	No	No	No	No	No	No	No	No	No	No	No
A463	2012-11-30	2		20	132	90	107		0	0	37.7	20	133	84	110		0	0	0	1	0	0	1	218	0	2		1			2010-08-31	Selby	18-24	Female	2010-08-30	2010-08-25	Yes	Yes	No	No	No	No	No	No	No	No	No	No	No
A464	2013-01-11	2	37.2		88	53	134	96	0	0	37.2	20	94	59	121		0	0	1	0	0	0	1		1	2		1			2010-08-31	Selby	18-24	Female	2010-08-30	2010-08-24	No	No	No	No	No	No	No	No	No	No	No	No	No
A465	2012-11-30	2	35	24	105	67	157		0	0	37	24	118	66	130		0	0	1	0	0	0	3		1	3	130	0	8.4	100	2010-08-31	Selby	40-44	Female	2010-08-30	2010-08-28	No	No	No	No	No	No	No	No	No	No	No	No	No
A466	2012-11-30	2	36	20	118	78	97	97	0	0	37	24	110	82	98		0	0	1	0	0	0	3		1	3	134	0	5.6	90	2010-08-31	Selby	50-55	Male	2010-08-30	2010-08-24	No	No	No	No	No	No	No	No	No	No	No	No	No
A467	2012-11-30	2	38.2	20	117	72	122	98	0	0	36.9	18	110	60	78		0	0	1	0	0	0	3		1		136	0	63.1	863	2010-09-02	Selby	18-24	Female	2010-09-01	2010-08-28	No	No	No	No	No	No	No	No	No	No	No	No	No
A468	2012-11-21	1							0	0		25	143	81	90		0	1	1	0	0	0	1	282	0	2		1			2010-09-02	Selby	25-29	Female	2010-09-01	2010-08-25	Yes	Yes	No	No	No	No	No	No	No	No	No	No	No
A469	2012-12-18	1	38.6	22	117	79	90	84	1	0	36.9	20	120	80	120		1	0	1	0	0	0	1	47	0	2	131	0	28.9	246	2010-09-03	CHBaragwanath	45-49	Female	2010-09-02	2010-08-26	No	No	No	No	No	No	No	No	No	No	No	No	No
A470	2013-02-20	2	36.9	18	116	79	100	97	0	0	37	20	130	80	120		0	0	1	0	0	0	1		1	1	135	0	2.9	44	2010-09-14	Selby	25-29	Female	2010-09-13	2010-09-12	No	No	No	No	No	No	No	No	No	No	No	No	No
A471	2013-02-20	2	37.8	22	108	90	134	90	0	0	37.4	20	100	54	124		0	0	0	1	0	0	4		1	3	128	0	3.8	50	2010-09-14	Selby	45-49	Female	2010-09-13	2010-09-07	No	No	No	No	No	No	No	No	No	No	No	No	No
A472	2013-02-20	2		20	112	84	137		0	0	38.2	26	100	60	134		0	0	1	0	0	0	1	30	0	2	130	0	16.6	165	2010-09-14	Selby	25-29	Female	2010-09-13	2010-09-10	No	No	No	No	No	No	No	No	No	No	No	No	No
A473	2013-02-20	2	37.7	20	118	78	149	94	0	0	37.5	18	120	76	130		0	0	0	1	0	0	4		1	3	123	0	14.6	173	2010-09-14	Selby	30-34	Male	2010-09-13	2010-09-08	No	No	No	No	No	No	No	No	No	No	No	No	No
A474	2013-02-20	2		24	127	89	141		0	0	37	22	130	86	120		0	0	1	0	0	0	4		1	3	143	0	3.3	87	2010-09-07	Selby	45-49	Female	2010-09-06	2010-09-01	No	No	No	No	No	No	No	No	No	No	No	No	No
A475	2013-02-20	2		20	79	49	133	93	0	0	36.5	18	88	50	120		0	0	0	1	0	0	1		1	2	143	0	5.6	66	2010-09-07	Selby	40-44	Female	2010-09-06	2010-09-01	No	No	No	No	No	No	No	No	No	No	No	No	No
A476	2013-02-20	2		20	100	70	124		0	0	37.9	20	108	70	124		0	0	0	1	0	0	4		1	3		1			2010-09-07	Selby	40-44	Male	2010-09-06	2010-09-01	No	No	No	No	No	No	No	No	No	No	No	No	No
A477	2012-11-16	1							0	0	34.5	20	123	94	115		0	0	1	0	0	0	1		1	1	134	0	15.2	95	2010-09-08	CHBaragwanath	40-44	Male	2010-09-07	2010-09-02	Yes	No	No	No	No	No	Yes	No	No	No	No	No	No
A478	2012-11-30	2		18	192	96	106	98	0	0	38	18	162	92	108		0	0	0	1	0	0	1		1	2	144	0	4.9	49	2010-09-08	CHBaragwanath	35-39	Female	2010-09-07	2010-09-02	No	No	No	No	No	No	No	No	No	No	No	No	No
A479	2012-12-03	1							0	0	37	22	111	67	79		0	0	0	1	0	0	1	248	0	2	138	0	4.5	61	2010-09-08	CHBaragwanath	40-44	Female	2010-09-07	2010-09-06	No	No	No	No	No	No	No	No	No	No	No	No	No
A480	2012-11-30	2		18	117	71	107	79	0	0	37	24	120	70	99		0	0	1	0	0	0	3		1	3	137	0	3.2	63	2010-09-09	Selby	30-34	Female	2010-09-08	2010-09-05	No	No	No	No	No	No	No	No	No	No	No	No	No
A481	2012-11-30	2		18	116	67	134		0	0	37.1	20	120	61	103		0	1	1	0	0	0	4		1	3	136	0	3.4	57	2010-09-09	Selby	25-29	Female	2010-09-08	2010-09-02	No	No	No	No	No	No	No	No	No	No	No	No	No
A482	2012-11-30	2		18	100	65	92	95	0	0	37.2	20	120	70	92		0	0	1	0	0	0	1		1	1	144	0	10.2	56	2010-09-09	Selby	30-34	Male	2010-09-08	2010-09-03	No	No	No	No	No	No	No	No	No	No	No	No	No
A483	2013-02-20	2		20	142	92	95		0	0	37.3	18	132	92	90		0	0	0	1	0	0	4		1	3	140	0	4.7	95	2010-09-10	Selby	40-44	Male	2010-09-09	2010-09-07	No	No	No	No	No	No	No	No	No	No	No	No	No
A484	2012-11-30	2		20	140	90	100		0	0	37	20	130	90	88		0	0	0	0	0	0	3		1	3		1			2010-09-10	Selby	45-49	Female	2010-09-09	2010-09-08	Yes	Yes	No	No	No	No	No	No	No	No	No	No	No
A485	2012-11-30	2		20	117	79	130		0	0	36	18	120	70	80		0	0	0	1	0	0	1		1	3	137	0	3.7	40	2010-09-10	Selby	45-49	Female	2010-09-09	2010-09-05	No	No	No	No	No	No	No	No	No	No	No	No	No
A486	2012-11-30	2		20	118	70	100	94	0	0	38.2	20	118	71	100		0	0	0	1	0	0	1		1	1		1			2010-09-10	Selby	30-34	Male	2010-09-09	2010-09-03	No	No	No	No	No	No	No	No	No	No	No	No	No
A487	2012-11-30	2		18	122	80	78		0	0	40	20	120	80	70		0	0	0	0	0	1	1		1	2		1			2010-09-09	Selby	18-24	Female	2010-09-09	2010-09-03	No	No	No	No	No	No	No	No	No	No	No	No	No
A488	2013-02-20	2	36		114	77	87	98	0	0	36.4	20	110	76	90		0	0	1	0	0	0	1	492	0	2		1			2010-09-10	Selby	40-44	Female	2010-09-09	2010-09-07	No	No	No	No	No	No	No	No	No	No	No	No	No
A489	2013-01-11	2							0	0	36.1	18	97	52	73		0	0	1	0	0	0	1		1	2		1			2010-09-15	Selby	30-34	Male	2010-09-14	2010-09-08	No	No	No	No	No	No	No	No	No	No	No	No	No
A490	2013-02-20	2	36.8	20	130	79	76	98	0	0	36.8	20	110	63	63		0	0	0	1	0	0	4		1	3	135	0	4.5	101	2010-09-15	Selby	25-29	Male	2010-09-14	2010-09-10	No	No	No	No	No	No	No	No	No	No	No	No	No
A491	2012-12-05	2	39	26	148	76	121	96	0	0	37.1	20	92	65	112		0	0	1	0	0	0	4		1	3	129	0	3.9	62	2010-09-15	Selby	40-44	Male	2010-09-14	2010-09-09	No	No	No	No	No	No	No	No	No	No	No	No	No
A492	2013-01-11	2	36.7	20	140	70	109	90	0	0	36.3	20	131	70	109		0	0	0	1	0	0	4		1	3	130	0	4.7	77	2010-09-15	Selby	18-24	Male	2010-09-14	2010-09-08	No	No	No	No	No	No	No	No	No	No	No	No	No
A493	2012-12-05	2		24	125	86	86	100	0	0	37.5	24	128	82	98		0	0	1	0	0	0	1		1	3		1			2010-09-17	Selby	45-49	Female	2010-09-16	2010-09-10	No	No	No	No	No	No	No	No	No	No	No	No	No
A494	2012-12-05	2	36.4	22	149	72	126	92	0	0	38	20	140	80	88		0	0	0	1	0	0	4		1	3		1			2010-09-17	Selby	40-44	Female	2010-09-16	2010-09-15	No	No	No	No	No	No	No	No	No	No	No	No	No
A495	2012-12-05	2	39.1						0	0	39	20	110	60	102		0	0	1	0	0	0	4		1	3	128	0	2.5	48	2010-09-17	Selby	25-29	Female	2010-09-16	2010-09-10	No	No	No	No	No	No	No	No	No	No	No	No	No
A496	2012-12-05	2		18	147	94	68	85	0	0	37.5	20	131	92	140		0	0	0	1	0	0	1		1	2	134	0	10.2	77	2010-09-17	Selby	30-34	Female	2010-09-16	2010-09-10	No	No	No	No	No	No	No	No	No	No	No	No	No
A497	2012-11-28	2		18	93	61	132		0	0	37	20	102	60	126		0	0	1	0	0	0	3		1	3	133	0	10.3	110	2010-09-20	Selby	18-24	Male	2010-09-19	2010-09-18	No	No	No	No	No	No	No	No	No	No	No	No	No
A498	2012-11-30	2		18	106	67	125	92	0	0	37.6	24	112	60	120	94	0	0	0	0	1	0	4		1	3		1			2010-09-20	Selby	25-29	Male	2010-09-19	2010-09-17	No	No	No	No	No	No	No	No	No	No	No	No	No
A499	2012-12-05	2	36.1	26	122	91	136	98	0	0	36.6		130	80	130		0	1	0	1	0	0	4		1	3	133	0	7.1	86	2010-09-20	Selby	60+	Male	2010-09-19	2010-09-18	Yes	Yes	No	No	No	No	No	No	No	No	No	No	No
A500	2013-01-10	2		20	223	127	103		0	0	37.3	20	220	120	100		0	0	1	0	0	0	1	500	0	3	141	0	9.6	174	2010-09-19	Selby	55-59	Male	2010-09-19	2010-09-13	Yes	No	No	No	No	No	Yes	No	No	No	No	No	No
A501	2012-12-13	1							0	0	37.6	16	125	77	136	91	1	1	1	0	0	0	1		1	3	128	0	2.4	43	2010-09-21	CHBaragwanath	35-39	Female	2010-09-20	2010-09-15	No	No	No	No	No	No	No	No	No	No	No	No	No
A502	2012-12-10	1							0	0	37	22	129	80	110		1	0	0	0	1	0	1		0	3	136	0	3.7	49	2010-09-21	CHBaragwanath	30-34	Female	2010-09-20	2010-09-15	Yes	Yes	No	No	No	No	No	No	No	No	No	No	No
A503	2012-11-21	1	39.3		134	88	94		0	0	37	20	111	71	80		0	0	1	0	0	0	1	250	0	2	132	0	3.8	82	2010-09-21	CHBaragwanath	30-34	Male	2010-09-20	2010-09-19	No	No	No	No	No	No	No	No	No	No	No	No	No
A504	2012-11-28	2		24	84	53	90	95	0	0	37.3	20	80	40	112		0	0	1	0	0	0	1		1	2	127	0	4.6	52	2010-09-22	Selby	30-34	Male	2010-09-21	2010-09-14	No	No	No	No	No	No	No	No	No	No	No	No	No
A505	2012-11-28	2		18	98	57	142		0	0	39	22	100	60	102		0	0	0	0	0	1	1		1		130	0	22.8	475	2010-09-22	Selby	25-29	Female	2010-09-21	2010-09-17	No	No	No	No	No	No	No	No	No	No	No	No	No
A506	2012-11-28	2							0	0	38.5	22	100	60	112		0	0	1	0	0	0	1		1	1	136	0	4.5	68	2010-09-22	Selby	18-24	Female	2010-09-21	2010-09-14	No	No	No	No	No	No	No	No	No	No	No	No	No
A507	2012-12-10	1	37.2	20	89	54	149	84	1	0	36	18	89	54	84		1	0	0	0	1	0	1	56	0	1	129	0	10.5	108	2010-09-23	CHBaragwanath	25-29	Female	2010-09-22	2010-09-19	No	No	No	No	No	No	No	No	No	No	No	No	No
A508	2012-12-04	1							0	0	37.8	30	174	121	140		0	0	1	0	0	0	2		1	3	140	0	3.1	60	2010-09-23	CHBaragwanath	35-39	Female	2010-09-22	2010-09-15	No	No	No	No	No	No	No	No	No	No	No	No	No
A509	2012-12-13	1							0	0	37.2	18	116	81	99		0	0	0	1	0	0	1		1	3	131	0	9.2	85	2010-09-23	CHBaragwanath	18-24	Female	2010-09-22	2010-09-19	No	No	No	No	No	No	No	No	No	No	No	No	No
A510	2012-11-14	1							0	0	37	20	140	90	92		0	0	1	0	0	0	2		1	3		1			2010-09-23	CHBaragwanath	55-59	Female	2010-09-22	2010-09-19	No	No	No	No	No	No	No	No	No	No	No	No	No
A511	2012-11-21	1							0	0	37.2	20	125	68	98		0	0	1	0	0	0	1	167	0	1	124	0	6.8	78	2010-09-23	CHBaragwanath	50-55	Female	2010-09-22	2010-09-16	No	No	No	No	No	No	No	No	No	No	No	No	No
A512	2012-11-28	2		20	188	109	118		0	0	37	20	164	100	110		0	0	0	0	0	1	3		1	3	144	0	4.1	84	2010-09-27	Selby	45-49	Female	2010-09-26	2010-09-20	No	No	No	No	No	No	No	No	No	No	No	No	No
A513	2012-11-28	2							0	0	37	18	128	70	96		0	0	0	0	1	0	3		1	3	140	0	5.9	65	2010-09-27	Selby	25-29	Male	2010-09-26	2010-09-25	No	No	No	No	No	No	No	No	No	No	No	No	No
A514	2012-12-04	1							0	0		36	92	83	58		0	0	0	0	1	0	1	1127	0	1	138	0	4.1	55	2010-09-28	CHBaragwanath	35-39	Female	2010-09-27	2010-09-25	No	No	No	No	No	No	No	No	No	No	No	No	No
A515	2012-12-13	1							0	0	36.5	20	138	74	115		1	0	1	0	0	0	4		1	3	137	0	2.8	38	2010-09-28	CHBaragwanath	50-55	Female	2010-09-27	2010-09-20	Yes	Yes	No	No	No	No	No	No	No	No	No	No	No
A516	2012-12-05	2	37	20	121	59	101	94	0	0	37	20	160	40	92		0	0	0	1	0	0	4		1	3		1			2010-09-29	Selby	60+	Female	2010-09-28	2010-09-26	Yes	No	No	No	No	No	No	No	No	No	No	No	No
A517	2012-11-28	2		22	116	81	144		0	0	37.8	18	97	76	130		0	0	0	0	0	1	3		1	3	125	0	4.8	79	2010-09-29	Selby	50-55	Female	2010-09-28	2010-09-22	No	No	No	No	No	No	No	No	No	No	No	No	No
A518	2012-12-05	2	39.4	20	109	63	138	93	0	0	38.6	22	100	63	115		0	0	1	0	0	0	1		1	2	122	0	2.8	57	2010-09-29	Selby	25-29	Female	2010-09-28	2010-09-24	No	No	No	No	No	No	No	No	No	No	No	No	No
A519	2012-12-05	2	36.2	16	111	70	127	97	0	0	37	18	110	70	110		0	0	1	0	0	0	1	260	0	3		1			2010-09-30	Selby	18-24	Female	2010-09-29	2010-09-24	No	No	No	No	No	No	No	No	No	No	No	No	No
A520	2012-11-30	2		22			64		0	0	39	22	95	63	144		0	0	1	0	0	0	1		1	2		1			2010-09-30	Selby	18-24	Female	2010-09-29	2010-09-25	No	No	No	No	No	No	No	No	No	No	No	No	No
A521	2012-12-05	2		20	91	53	147		0	0	36.5	20	90	60	130		0	0	1	0	0	0	4		1	3		1			2010-09-30	Selby	30-34	Male	2010-09-29	2010-09-22	No	No	No	No	No	No	No	No	No	No	No	No	No
A522	2012-12-05	2		28	188	98	80	97	0	0	36.7	20	174	90	88		0	0	0	1	0	0	4		1	3		1			2010-09-30	Selby	60+	Male	2010-09-29	2010-09-22	Yes	No	No	No	No	No	No	No	No	No	No	No	No
A523	2013-02-16	1							0	0	37.1	30	82	52	110		1	0	1	0	0	0	1	81	0	2	129	0	21.9	442	2010-10-01	CHBaragwanath	45-49	Female	2010-09-30	2010-09-26	No	No	No	No	No	No	No	No	No	No	No	No	No
A524	2013-02-20	2	40	20	144	80	110		0	0	38.1	18	144	78	117		0	0	0	1	0	0	1		1	1	139	0	4.5	59	2010-10-04	Selby	35-39	Male	2010-10-03	2010-10-01	No	No	No	No	No	No	No	No	No	No	No	No	No
A525	2013-01-10	2							0	0	36.2	20	120	70	86		0	0	1	0	0	0	4		1	3	139	0	1.4	59	2010-10-04	Selby	35-39	Female	2010-10-03	2010-10-01	Yes	Yes	No	No	No	No	No	No	No	No	No	No	No
A526	2012-11-30	2			81	51	137	96	0	0	38		110	60	68		0	0	1	0	0	0	4		1	3	127	0	5.1	62	2010-10-04	Selby	40-44	Female	2010-10-03	2010-09-27	No	No	No	No	No	No	No	No	No	No	No	No	No
A527	2013-01-09	2	38	32	123	72	118	97	0	0	38	30	122	78	118		0	0	0	1	0	0	1		1	2		1			2010-10-05	Selby	35-39	Female	2010-10-04	2010-10-01	No	No	No	No	No	No	No	No	No	No	No	No	No
A528	2010-01-11	2		18	117	78	100		0	0	36.3	18	114	60	122		0	0	0	1	0	0	3		1	3	140	0	4.2	50	2010-10-05	Selby	18-24	Male	2010-10-04	2010-09-29	No	No	No	No	No	No	No	No	No	No	No	No	No
A529	2013-01-11	2	38.5		146	105	138		0	0							0	0	1	0	0	0	4		1	3		1			2010-10-05	Selby	18-24	Male	2010-10-04	2010-09-29	No	No	No	No	No	No	No	No	No	No	No	No	No
A530	2013-01-09	2		24	145	85	132		0	0							0	0	0	1	0	0	4		1	3	133	0	15.6	438	2010-10-05	Selby	45-49	Female	2010-10-04	2010-09-30	No	No	No	No	No	No	No	No	No	No	No	No	No
A531	2013-01-09	2	36.4	20	118	74	131	94	0	0		12					0	0	0	1	0	0	1		1	2	140	0	2.3	58	2010-10-05	Selby	40-44	Male	2010-10-04	2010-09-30	No	No	No	No	No	No	No	No	No	No	No	No	No
A532	2013-01-09	2		22	130	69	67		1	0	36	20	125	71	58		1	0	0	1	0	0	4		1	3		1			2010-10-05	Selby	18-24	Male	2010-10-04	2010-10-01	No	No	No	No	No	No	No	No	No	No	No	No	No
A533	2013-01-29	1							0	0	36.9		93	57		92	0	0	1	0	0	0	1	120	0	1	136	0	4.7	74	2010-10-06	CHBaragwanath	50-55	Female	2010-10-05	2010-10-01	No	No	No	No	No	No	No	No	No	No	No	No	No
A534	2013-02-02	1							0	0	37.2	22	118	76	84		1	0	0	0	1	0	2		1	3	141	0	5.9	83	2010-10-06	CHBaragwanath	55-59	Female	2010-10-05	2010-10-01	No	No	No	No	No	No	No	No	No	No	No	No	No
A535	2013-01-11	2	38.3	18	96	63	124	92	0	0	36	22	110	50	86		0	0	1	0	0	0	4		1	3		1			2010-10-07	Selby	55-59	Male	2010-10-06	2010-10-02	No	No	No	No	No	No	No	No	No	No	No	No	No
A536	2013-01-11	2		20	109	57	104		0	0	36.4	20	100	50	82		0	0	1	0	0	0	1	145	0	1		1			2010-10-07	Selby	40-44	Female	2010-10-06	2010-10-04	No	No	No	No	No	No	No	No	No	No	No	No	No
A537	2013-01-09	2		30	141	80	156		0	0	36.2		120	65			0	0	0	1	0	0	4		1	3	137	0	5.2	71	2010-10-07	Selby	40-44	Female	2010-10-06	2010-10-01	No	No	No	No	No	No	No	No	No	No	No	No	No
A538	2013-01-09	2		21	109	57	109		0	0	36.5	20	110	50	84		0	0	0	1	0	0	4		1	3	138	0	3.2	62	2010-10-07	Selby	30-34	Male	2010-10-06	2010-10-02	No	No	No	No	No	No	No	No	No	No	No	No	No
A539	2013-01-24	1							0	0	37.2	18	101	65	102		1	0	1	0	0	0	4		1	3		1			2010-10-08	CHBaragwanath	60+	Female	2010-10-07	2010-10-02	No	No	No	No	No	No	No	No	No	No	No	No	No
A540	2013-01-20	1							0	0	39.8	32	132	87	106		1	0	1	0	0	0	1	82	0	2	131	0	2.5	66	2010-10-11	CHBaragwanath	30-34	Female	2010-10-10	2010-10-06	No	No	No	No	No	No	No	No	No	No	No	No	No
A541	2013-01-25	1	36.3	18	84	56	106	98	0	0	37.6	24	99	70	83	92	0	0	1	0	0	0	1	56	0	2	129	0	5.2	81	2010-10-11	CHBaragwanath	60+	Male	2010-10-10	2010-10-10	No	No	No	No	No	No	No	No	No	No	No	No	No
A542	2013-01-11	2		16	110	78	84		0	0	40	18	121	78	104		0	0	0	0	0	1	1		1	2	135	0	4.3	86	2010-10-12	Selby	35-39	Female	2010-10-11	2010-10-08	No	No	No	No	No	No	No	No	No	No	No	No	No
A543	2013-01-10	2							0	0	37.8	18	84	48	120		0	0	1	0	0	0	1		1	2	132	0	4.2	55	2010-10-12	Selby	18-24	Female	2010-10-11	2010-10-07	No	No	No	No	No	No	No	No	No	No	No	No	No
A544	2010-01-11	2	37	32	96	58	32	90	0	0							0	0	0	0	0	1	1	463	0	2		1			2010-10-12	Selby	55-59	Male	2010-10-11	2010-10-06	No	No	No	No	No	No	No	No	No	No	No	No	No
A545	2013-01-10	2	37.6	15	93	61	110	90	0	0	38.7	18	95	61	125		0	0	0	0	1	0	1	12	0	1	131	0	4	87	2010-10-12	Selby	35-39	Male	2010-10-11	2010-10-10	No	No	No	No	No	No	No	No	No	No	No	No	No
A546	2013-01-11	2		18	114	69	139		0	0	36	18	106	75	112		0	0	0	0	0	1	1		1	2	136	0	2.4	50	2010-10-12	Selby	35-39	Female	2010-10-11	2010-10-04	No	No	No	No	No	No	No	No	No	No	No	No	No
A547	2013-01-10	2		21	129	76	120	92	0	0	37	20	105	84	127		0	0	1	0	0	0	4		1	3		1			2010-10-12	Selby	55-59	Male	2010-10-11	2010-10-08	No	No	No	No	No	No	No	No	No	No	No	No	No
A548	2013-01-10	2	36.4	24	147	95	88	93	0	0	36.8	18	129	86	83		0	0	0	0	0	1	4		1		133	0	6.3	69	2010-10-12	Selby	55-59	Male	2010-10-11	2010-10-09	No	No	No	No	No	No	No	No	No	No	No	No	No
A549	2013-01-20	1	36.8	18	91	56	169	90	1	0	37.1	22	96	60			1	0	0	0	1	0	1	114	0	1	142	0	21.2	689	2010-10-13	CHBaragwanath	35-39	Female	2010-10-12	2010-10-09	No	No	No	No	No	No	No	No	No	No	No	No	No
A550	2010-10-12	1							0	0	36	16	88	58	36	95	0	0	1	0	0	0	1	11	0	2	125	0	14.5	180	2010-10-13	CHBaragwanath	45-49	Female	2010-10-12	2010-10-06	No	No	No	No	No	No	No	No	No	No	No	No	No
A551	2013-01-10	2		20	183	77	143		0	0	36	20	150	80	80		0	0	0	0	1	0	1	252	0	2	134	0	5.6	59	2010-10-14	Selby	30-34	Male	2010-10-13	2010-10-07	Yes	No	No	No	No	No	Yes	No	No	No	No	No	No
A552	2013-01-11	2	36.7	20	140	70	84	91	0	0	36.4	20	140	80	96		0	0	0	0	0	1	4		1	3		1			2010-10-14	Selby	60+	Male	2010-10-13	2010-10-11	Yes	No	No	No	No	No	No	No	No	No	No	No	No
A553	2013-01-10	2		19	80	49	145		0	0	38	20	92	64	132		0	0	1	0	0	0	1		1	1	134	0	9.5	96	2010-10-14	Selby	35-39	Female	2010-10-13	2010-10-09	No	No	No	No	No	No	No	No	No	No	No	No	No
A554	2013-01-10	2			107	66	125	97	0	0	37.5	20	100	56	120		0	0	0	0	1	0	1		1	3	128	0	44.2	172	2010-10-14	Selby	40-44	Male	2010-10-13	2010-10-06	No	No	No	No	No	No	No	No	No	No	No	No	No
A555	2013-01-10	2		18	127	79	133		0	0	36	20	120	74	130		0	0	0	0	0	0	1		1	1	138	0	7.6	76	2010-10-14	Selby	60+	Male	2010-10-13	2010-10-10	No	No	No	No	No	No	No	No	No	No	No	No	No
A556	2013-01-11	2	36.6	22	146	78	122	94	0	0	36.6	22	110	70	91		0	0	0	0	0	1	1	238	0	1	134	0	6.4	79	2010-10-14	Selby	50-55	Female	2010-10-13	2010-10-07	No	No	No	No	No	No	No	No	No	No	No	No	No
A557	2013-01-31	2		20	98	59	154		0	0	36.7	20	100	60	100		0	0	1	0	0	0	4		1	3	135	0	5	60	2010-10-19	Selby	25-29	Male	2010-10-18	2010-10-11	No	No	No	No	No	No	No	No	No	No	No	No	No
A558	2013-01-31	2			137	90		85	0	0	37.8	22	124	60	113		0	0	0	0	1	0	1	291	0	1	134	0	4.7	66	2010-10-19	Selby	35-39	Female	2010-10-18	2010-10-15	No	No	No	No	No	No	No	No	No	No	No	No	No
A559	2013-01-31	2	37.9		134	77	104		0	0	37	20	132	81	96		0	0	1	0	0	0	4		1	3	136	0	4.4	47	2010-10-19	Selby	50-55	Female	2010-10-18	2010-10-14	No	No	No	No	No	No	No	No	No	No	No	No	No
A560	2013-01-13	2			102	65	123	98	0	0	37.5	20	100	60	120		0	0	0	0	0	1	1		1	1	134	0	20.7	378	2010-10-19	Selby	40-44	Female	2010-10-18	2010-10-15	No	No	No	No	No	No	No	No	No	No	No	No	No
A561	2013-01-31	2	39.2		205	111			0	0	37	20	119	92	72		0	0	0	0	0	1	1		1	2	135	0	11.2	242	2010-10-20	Selby	35-39	Female	2010-10-19	2010-10-15	No	No	No	No	No	No	No	No	No	No	No	No	No
A562	2013-01-31	2	36.5	18	123	72	100	96	0	0	37.5	20	134	74	108		0	0	1	0	0	0	2	906	0	2		1			2010-10-20	Selby	60+	Male	2010-10-19	2010-10-13	No	No	No	No	No	No	No	No	No	No	No	No	No
A563	2013-01-31	2							0	0	38	18	100	62	90		0	0	1	0	0	0	1	213	0	2		1			2010-10-20	Selby	35-39	Male	2010-10-19	2010-10-12	No	No	No	No	No	No	No	No	No	No	No	No	No
A564	2013-01-31	2	37		140	73			0	0	36.4	18	83	53	75		0	0	0	0	0	1	4		1	3	139	0	8.3	73	2010-10-20	Selby	30-34	Male	2010-10-19	2010-10-14	No	No	No	No	No	No	No	No	No	No	No	No	No
A565	2013-02-16	1							0	0	36.1	30	102	72	120		1	0	1	0	0	0	1	125	0	3	129	0	8.4	88	2010-10-21	CHBaragwanath	35-39	Female	2010-10-20	2010-10-17	No	No	No	No	No	No	No	No	No	No	No	No	No
A566	2013-01-31	2	39.3	28	129	94	61	97	0	0	39.3	22	128	80	132		0	0	0	0	0	1	4		1	3		1			2010-10-15	Selby	45-49	Male	2010-10-14	2010-10-12	No	No	No	No	No	No	No	No	No	No	No	No	No
A567	2013-01-31	2			131	74	78	95	0	0	36.2	18	121	82	81		0	0	1	0	0	0	4		1	3		1			2010-10-15	Selby	60+	Male	2010-10-14	2010-10-14	No	No	No	No	No	No	No	No	No	No	No	No	No
A568	2013-01-31	2	38.5	24	114	69	141	96	0	0	37.3	18	110	70	76		0	0	1	0	0	0	4		1	3		1			2010-10-15	Selby	30-34	Female	2010-10-14	2010-10-08	No	No	No	No	No	No	No	No	No	No	No	No	No
A569	2013-01-22	1							0	0	37.3	12	134	84	70		1	0	1	0	0	0	2		1	3	139	0	3.4	67	2010-10-21	CHBaragwanath	55-59	Female	2010-10-20	2010-10-13	Yes	No	No	No	No	No	No	No	No	No	No	No	No
A570	2013-01-20	1							0	0	36.9	24	111	59	106		1	0	1	0	0	0	1	87	0	3	137	0	46.5	627	2010-10-18	CHBaragwanath	30-34	Male	2010-10-17	2010-10-14	No	No	No	No	No	No	No	No	No	No	No	No	No
A571	2013-02-06	2		20	112	77	100		0	0	36.5	18	110	76	94		0	0	0	1	0	0	4		1	3	123	0	4.9	95	2010-10-22	Selby	60+	Male	2010-10-21	2010-10-16	Yes	No	No	No	No	No	No	No	No	No	No	No	No
A572	2013-02-06	2		20	152	79	99	99	0	0	36.7	18	130	70	92		0	0	1	0	0	0	4		1	3		1			2010-10-22	Selby	30-34	Female	2010-10-21	2010-10-19	No	No	No	No	No	No	No	No	No	No	No	No	No
A573	2013-05-06	2		20	125	82	132		0	0	37.5	18	120	80	110		0	0	0	0	1	0	1		1	1	133	0	2.9	62	2010-10-22	Selby	25-29	Female	2010-10-21	2010-10-14	No	No	No	No	No	No	No	No	No	No	No	No	No
A574	2013-02-06	2		18	89	58	105		0	0	37.8	18	100	60	76		0	0	0	0	1	0	1	83	0	1	124	0	3	91	2010-10-22	Selby	30-34	Female	2010-10-21	2010-10-18	No	No	No	No	No	No	No	No	No	No	No	No	No
A575	2013-02-06	2		20	121	67	20		0	0	36.1	20	120	60	82		0	0	0	0	1	0	4		1	3	131	0	22.7	261	2010-10-22	Selby	55-59	Male	2010-10-21	2010-10-18	No	No	No	No	No	No	No	No	No	No	No	No	No
A576	2013-01-11	2		27	149	80	160		0	0	37	18	135	95	149		0	0	0	0	0	1	4		1	3		1			2010-10-25	Selby	18-24	Female	2010-10-24	2010-10-22	Yes	Yes	No	No	No	No	No	No	No	No	No	No	No
A577	2013-01-11	2		20	117	73	84	100	1	0	36	18	115	78	91		0	0	1	0	0	0	1		1	1	138	0	3.7	61	2010-10-25	Selby	40-44	Male	2010-10-24	2010-10-20	No	No	No	No	No	No	No	No	No	No	No	No	No
A578	2013-01-31	2		18	108	56	124		0	0	36.5	22	110	60	120		0	0	1	0	0	0	1		1	1	136	0	3.6	60	2010-10-25	Selby	40-44	Male	2010-10-25	2010-10-22	Yes	Yes	No	No	No	No	No	No	No	No	No	No	No
A579	2013-01-29	1							0	0	37	24	134	81	92		1	0	1	0	0	0	1	51	0	2	134	0	15	106	2010-10-26	CHBaragwanath	35-39	Female	2010-10-25	2010-10-18	No	No	No	No	No	No	No	No	No	No	No	No	No
A580	2013-02-05	2	36.8	20	121	79	84	100	0	0	36.8	18	101	98	99		0	0	0	0	1	0	4		1	3	143	0	2.7	98	2010-10-27	Selby	18-24	Male	2010-10-26	2010-10-22	No	No	No	No	No	No	No	No	No	No	No	No	No
A581	2013-02-05	2		16	156	91	125		0	0	36	20	153	96	120		0	0	1	0	0	0	4		1	3	132	0	4.8	71	2010-10-27	Selby	30-34	Female	2010-10-26	2010-10-23	No	No	No	No	No	No	No	No	No	No	No	No	No
A582	2013-02-06	2	38.3	20	119	79	136	98	0	0	38.1	18	93	64	135		0	0	1	0	0	0	1		1	2		1			2010-10-27	Selby	30-34	Female	2010-10-26	2010-10-21	No	No	No	No	No	No	No	No	No	No	No	No	No
A583	2013-01-31	2	37.3	20	116	64	121	74	1	0	37.6	20	120	60	104		0	0	0	0	0	1	4		1	3		1			2010-10-27	Selby	35-39	Female	2010-10-26	2010-10-19	No	No	No	No	No	No	No	No	No	No	No	No	No
A584	2013-01-31	2	36.2	22	136	82	95		0	0	36.6	20	128	60	92		0	0	0	0	0	1	1		1	2	140	0	1.5	37	2010-10-27	Selby	30-34	Female	2010-10-26	2010-10-20	No	No	No	No	No	No	No	No	No	No	No	No	No
A585	2013-01-31	2	39.2	18	102	65	107	99	0	0	38.3	20	100	50	94		0	0	0	0	0	1	1	2	0	2		1			2010-10-27	Selby	30-34	Male	2010-10-26	2010-10-23	No	No	No	No	No	No	No	No	No	No	No	No	No
A586	2013-01-20	1							0	0	38.2	26	101	52	102		1	0	1	0	0	0	1	128	0	3	131	0	3.8	54	2010-10-28	CHBaragwanath	25-29	Male	2010-10-27	2010-10-20	No	No	No	No	No	No	No	No	No	No	No	No	No
A587	2013-01-24	1							0	0	38.2	24	90	58	149		1	0	1	0	0	0	2		1	3	132	0	2.6	42	2010-10-28	CHBaragwanath	18-24	Female	2010-10-27	2010-10-21	No	No	No	No	No	No	No	No	No	No	No	No	No
A588	2013-01-20	1							0	0	39.7	30	193	135	86		1	0	1	0	0	0	2		1	3	145	0	3.6	47	2010-10-28	CHBaragwanath	45-49	Female	2010-10-27	2010-10-26	Yes	Yes	No	No	No	No	Yes	No	No	No	No	No	No
A589	2012-01-25	1							0	0	37.2	16	130	80	104	100	0	0	1	0	0	0	2		1	3	132	0	3.3	42	2010-10-28	CHBaragwanath	30-34	Female	2010-10-27	2010-10-25	No	No	No	No	No	No	No	No	No	No	No	No	No
A590	2013-01-30	1							0	0	38.2	38	115	61	107		1	0	1	0	0	0	1		1	3	128	0	3.3	70	2010-10-28	CHBaragwanath	30-34	Male	2010-10-27	2010-10-20	No	No	No	No	No	No	No	No	No	No	No	No	No
A591	2013-01-28	1							0	0	37.6	18	125	81	125	91	0	0	1	0	0	0	2		1	3	133	0	5.4	87	2010-10-28	CHBaragwanath	35-39	Male	2010-10-27	2010-10-24	No	No	No	No	No	No	No	No	No	No	No	No	No
A592	2013-01-09	2	36	16	135	75	90	92	0	0	37	18			80		0	0	1	0	0	0	4		1	3		1			2010-10-29	Selby	50-55	Male	2010-10-28	2010-10-25	No	No	No	No	No	No	No	No	No	No	No	No	No
A593	2013-02-05	2	37	18	134	90	95	100	0	0	37	20	114	76	95		0	0	1	0	0	0	4		1	3		1			2010-10-29	Selby	40-44	Male	2010-10-28	2010-10-25	Yes	Yes	No	No	No	No	No	No	No	No	No	No	No
A594	2013-01-31	2		18	120	70	100		0	0	38.2	18	90	50	104		0	0	0	0	0	1	4		1	3	137	0	8.1	103	2010-11-01	Selby	45-49	Male	2010-10-31	2010-10-24	Yes	No	No	No	No	No	No	No	No	No	No	No	No
A595	2013-01-23	1							0	0	36	20	100	70	84	96	1	0	1	0	0	0	2		1	3	139	0	3.4	52	2010-11-02	CHBaragwanath	45-49	Female	2010-11-01	2010-10-31	Yes	Yes	No	No	No	No	No	No	No	No	No	No	No
A596	2013-02-23	1							0	0	37.2	40	128	78	133	95	0	0	1	0	0	0	1		1	3	131	0	6.2	47	2010-11-02	CHBaragwanath	50-55	Male	2010-11-02	2010-10-27	Yes	No	No	No	No	No	No	No	No	No	No	No	No
A597	2013-02-25	1							0	0	37.2	28	111	68	135		1	0	0	0	1	0	1		1	3	128	0	11.5	83	2010-11-02	CHBaragwanath	45-49	Male	2010-11-01	2010-10-26	No	No	No	No	No	No	No	No	No	No	No	No	No
A598	2013-01-17	1							0	0	37.4	22	107	66	107		0	0	1	0	0	0	1	97	0	3	130	0	7.1	107	2010-11-02	CHBaragwanath	40-44	Male	2010-11-01	2010-10-25	No	No	No	No	No	No	No	No	No	No	No	No	No
A599	2013-02-21	2	36.7	20	149	100	100	92	0	0	37	22	120	70	98		0	0	1	0	0	0	4		1	3	144	0	42	76	2010-11-03	Selby	45-49	Male	2010-11-02	2010-10-31	No	No	No	No	No	No	No	No	No	No	No	No	No
A600	2013-02-21	2	36.2	28	100	80	130	100	0	0							0	0	1	0	0	0	1	34	0	2	139	0	4	80	2010-11-03	Selby	35-39	Female	2010-11-02	2010-10-26	No	No	No	No	No	No	No	No	No	No	No	No	No
A601	2013-02-05	2	37.9	20	115	73	127	94	0	0			122	70			0	0	1	0	0	0	1		1	2	132	0	4.7	67	2010-11-03	Selby	18-24	Male	2010-11-02	2010-10-31	No	No	No	No	No	No	No	No	No	No	No	No	No
A602	2013-02-21	2	37.2	20	115	72	141	94	0	0							0	0	1	0	0	0	1	800	0	2		1			2010-11-03	Selby	18-24	Female	2010-11-02	2010-10-31	No	No	No	No	No	No	No	No	No	No	No	No	No
A603	2013-02-21	2	35.8	18	127	69	98	85	0	0							0	0	0	0	0	1	4		1	3		1			2010-11-03	Selby	60+	Female	2010-11-02	2010-10-26	Yes	No	No	No	No	No	No	No	No	No	No	No	No
A604	2013-02-21	2	36.4	20	144	88	80	91	0	0	37.5		120	70			0	0	1	0	0	0	4		1	3	133	0	26.5	207	2010-11-03	Selby	60+	Male	2010-11-02	2010-10-30	No	No	No	No	No	No	No	No	No	No	No	No	No
A605	2013-01-31	2		20	124	76	118		0	0	38	22	130	80	90		0	0	1	0	0	0	1		1	2	120	0	17.5	142	2010-11-03	Selby	45-49	Female	2010-11-02	2010-10-26	No	No	No	No	No	No	No	No	No	No	No	No	No
A606	2013-01-31	2		22	124	79	119	93	0	0	38.4	18	106	66	101		0	0	1	0	0	0	4		1	3		1			2010-11-03	Selby	30-34	Male	2010-11-02	2010-10-30	No	No	No	No	No	No	No	No	No	No	No	No	No
A607	2013-02-21	2		18	119	75	76		0	0							0	0	1	0	0	0	4		1	3		1			2010-11-04	Selby	60+	Female	2010-11-03	2010-10-28	Yes	No	No	No	No	No	No	No	No	No	No	No	No
A608	2013-02-21	2							0	0	36.4		120	70			0	0	0	1	0	0	4		1	3		1			2010-11-04	Selby	50-55	Female	2010-11-03	2010-10-28	No	No	No	No	No	No	No	No	No	No	No	No	No
A609	2013-02-21	2			144	95	92	94	0	0							0	0	1	0	0	0	1		1	2	142	0	3.6	52	2010-11-04	Selby	50-55	Female	2010-11-03	2010-11-01	Yes	Yes	No	No	No	No	No	No	No	No	No	No	No
A610	2013-02-21	2		18	107	59	78		0	0	36.4	20	105	60	101		0	0	1	0	0	0	2		1	2		1			2010-11-04	Selby	35-39	Male	2010-11-03	2010-10-27	No	No	No	No	No	No	No	No	No	No	No	No	No
A611	2013-02-21	2	38.9					95	0	0							0	0	1	0	0	0	1	82	0	2		1			2010-11-04	Selby	25-29	Female	2010-11-03	2010-10-28	No	No	No	No	No	No	No	No	No	No	No	No	No
A612	2013-02-21	2	39	18	111	79	116		0	0							0	0	0	1	0	0	1		1	1		1			2010-11-04	Selby	30-34	Male	2010-11-03	2010-10-28	No	No	No	No	No	No	No	No	No	No	No	No	No
A613	2013-02-21	2		18	117	69	78		0	0	37.7		100	55			0	0	0	0	1	0	4		1	3	131	0	7.3	116	2010-11-04	Selby	45-49	Male	2010-11-03	2010-10-28	No	No	No	No	No	No	No	No	No	No	No	No	No
A614	2013-02-21	2							0	0	36.6		110	82			0	0	0	1	0	0	1	4	0	2	133	0	4.5	93	2010-11-04	Selby	35-39	Male	2010-11-03	2010-10-27	No	No	No	No	No	No	No	No	No	No	No	No	No
A615	2013-02-21	2	36.6	18	114	74	101		0	0	36.5		128	70			0	0	1	0	0	0	1	65	0	2	138	0	6.9	77	2010-11-04	Selby	30-34	Male	2010-11-03	2010-10-31	No	No	No	No	No	No	No	No	No	No	No	No	No
A616	2013-02-23	1							0	0	38.2	26	110	60	110		1	0	1	0	0	0	1	6	0	2	138	0	3.9	67	2010-11-05	CHBaragwanath	30-34	Female	2010-11-04	2010-11-01	Yes	No	No	No	No	No	No	No	No	No	No	No	No
A617	2013-01-30	1							0	0	37.2	26	142	60	112		1	0	1	0	0	0	2		1	3	139	0	2.2	59	2010-11-05	CHBaragwanath	45-49	Female	2010-11-04	2010-11-02	No	No	No	No	No	No	No	No	No	No	No	No	No
A618	2013-02-02	1							0	0	37.2	26	117	67	134	96	1	0	1	0	0	0	1	320	0	2	129	0	7.7	92	2010-11-05	CHBaragwanath	30-34	Female	2010-11-04	2010-11-01	No	No	No	No	No	No	No	No	No	No	No	No	No
A619	2013-01-24	1							0	0	37.2	30	112	76	120		1	0	1	0	0	0	1	250	0	2	133	0	4.5	81	2010-11-05	CHBaragwanath	40-44	Female	2010-11-04	2010-11-01	Yes	Yes	No	No	No	No	No	No	No	No	No	No	No
A620	2013-02-20	2		18	118	68	125	94	0	0	39.5	22	130	85	120		0	0	1	0	0	0	4		1	3		1			2010-11-08	Selby	30-34	Male	2010-11-07	2010-11-06	No	No	No	No	No	No	No	No	No	No	No	No	No
A621	2013-02-21	2			92	59	87	99	0	0	36.6	20	102	62	64		0	0	0	1	0	0	1		1	3	143	0	18.4	180	2010-11-09	Selby	35-39	Male	2010-11-08	2010-11-05	Yes	Yes	No	No	No	No	No	No	No	No	No	No	No
A622	2013-02-20	2		19	127	80	119		0	0	37.4	24	111	69	130		0	0	0	1	0	0	1	24	0	2		1			2010-11-09	Selby	45-49	Female	2010-11-08	2010-11-02	No	No	No	No	No	No	No	No	No	No	No	No	No
A623	2013-02-20	2		18	91	63	135		0	0	37	18	126	60	88		0	0	0	1	0	0	1	196	0	1		1			2010-11-09	Selby	30-34	Female	2010-11-08	2010-11-03	No	No	No	No	No	No	No	No	No	No	No	No	No
A624	2013-01-29	1							0	0		24	128	76	110		1	0	0	0	1	0	2		1	3	141	0	3.9	59	2010-11-10	CHBaragwanath	45-49	Female	2010-11-09	2010-11-05	Yes	Yes	No	No	No	No	No	No	No	No	No	No	No
A625	2013-01-20	1							0	0	37.2	19	110	70	110		1	0	1	0	0	0	1	261	0	1		1			2010-11-10	CHBaragwanath	40-44	Female	2010-11-09	2010-11-07	No	No	No	No	No	No	No	No	No	No	No	No	No
A626	2013-01-22	1							0	0	37.9	20	188	119	98		1	0	1	0	0	0	1	134	0	2	127	0	12.8	157	2010-11-10	CHBaragwanath	55-59	Male	2010-11-09	2010-11-02	No	No	No	No	No	No	No	No	No	No	No	No	No
A627	2013-01-24	1							0	0	37.2	24	156	48	104		1	0	0	1	0	0	1	76	0	2	124	0	18	353	2010-11-10	CHBaragwanath	50-55	Female	2010-11-09	2010-11-02	No	No	No	No	No	No	No	No	No	No	No	No	No
A628	2013-02-16	1							0	0	37.2	22	117	60	72		0	0	0	0	1	0	1	146	0	3	125	0	5.6	68	2010-11-10	CHBaragwanath	30-34	Female	2010-11-09	2010-11-03	No	No	No	No	No	No	No	No	No	No	No	No	No
A629	2013-02-20	2							0	0	38	20	107	67	144		0	0	1	0	0	0	1		1	2	131	0	3.4	51	2010-11-11	Selby	40-44	Female	2010-11-10	2010-11-04	No	No	No	No	No	No	No	No	No	No	No	No	No
A630	2013-02-20	2		20	127	70	120		0	0	38.5	20	120	68	102		0	0	1	0	0	0	1		1	2		1			2010-11-11	Selby	35-39	Male	2010-11-10	2010-11-04	No	No	No	No	No	No	No	No	No	No	No	No	No
A631	2013-02-20	2		18	131	93	120	94	0	0	37.3		116	78			0	0	1	0	0	0	4		1	3	136	0	6.6	79	2010-11-11	Selby	50-55	Male	2010-11-10	2010-11-07	No	No	No	No	No	No	No	No	No	No	No	No	No
A632	2013-02-16	1							0	0	37.7	24	136	78	92	94	1	0	0	1	0	0	1		1	3	134	0	9.5	106	2010-11-12	CHBaragwanath	35-39	Male	2010-11-11	2010-11-05	No	No	No	No	No	No	No	No	No	No	No	No	No
A633	2013-01-28	1							0	0	36.7	26	141	93	140	93	0	0	0	0	1	0	1		1	3	125	0	9.4	122	2010-11-12	CHBaragwanath	45-49	Female	2010-11-11	2010-11-05	No	No	No	No	No	No	No	No	No	No	No	No	No
A634	2013-01-17	1							0	0	37.2	24	122	74	104	98	1	0	1	0	0	0	1	64	0	3	130	0	10.9	198		CHBaragwanath	30-34	Male	2010-11-10		No	No	No	No	No	No	No	No	No	No	No	No	No
A635	2013-01-18	1							0	0	38.9	28	158	79	181		1	0	1	0	0	0	1	104	0	2	130	0	3	3.8	2010-11-16	CHBaragwanath	18-24	Female	2010-11-14	2010-11-10	No	No	No	No	No	No	No	No	No	No	No	No	No
A636	2013-01-20	1							0	0	36.9	22	140	72	104		0	0	1	0	0	0	4		1	3	137	0	10.3	134	2010-11-15	CHBaragwanath	60+	Female	2010-11-14	2010-11-13	Yes	No	No	No	No	No	Yes	No	No	No	No	No	No
A637	2013-01-18	1							0	0	37.6	36	102	58	113		1	0	1	0	0	0	1	162	0	3	136	0	25	322	2010-11-15	CHBaragwanath	30-34	Female	2010-11-14	2010-11-08	No	No	No	No	No	No	No	No	No	No	No	No	No
A638	2013-02-16	1							0	0	37.2	42	106	71	86		1	0	1	0	0	0	2		1	3	139	0	13.8	399	2010-11-15	CHBaragwanath	60+	Male	2010-11-14	2010-11-07	No	No	No	No	No	No	No	No	No	No	No	No	No
A639	2013-02-21	2	39.2	24	137	107	134	98	0	0	38.3	20	128	86	100		0	0	0	1	0	0	1	996	0	2	125	0	2.4	55	2010-11-16	Selby	30-34	Female	2010-11-15	2010-11-10	No	No	No	No	No	No	No	No	No	No	No	No	No
A640	2013-02-21	2	39	27	112	62	117		0	0	38.2	18	100	70	82		0	0	1	0	0	0	1		1	2		1			2010-11-16	Selby	45-49	Male	2010-11-15	2010-11-08	No	No	No	No	No	No	No	No	No	No	No	No	No
A641	2013-02-21	2		18	129	84	105		0	0	39.2	26	100	50	108		0	0	1	0	0	0	1	130	0	1	140	0	3	63	2010-11-16	Selby	25-29	Male	2010-11-15	2010-11-13	No	No	No	No	No	No	No	No	No	No	No	No	No
A642	2013-01-16	1							0	0	36.9	18	149	109	106	91	0	0	1	0	0	0	4		1	3	136	0	6.1	84	2010-11-17	CHBaragwanath	60+	Female	2010-11-16	2010-11-10	Yes	No	No	No	No	No	No	No	Yes	No	No	No	No
A643	2013-01-29	1							0	0	38.9	22	137	91	140		1	0	1	0	0	0	1	245	0	2	126	0	9.6	98	2010-11-17	CHBaragwanath	18-24	Female	2010-11-16	2010-11-14	No	No	No	No	No	No	No	No	No	No	No	No	No
A644	2013-01-16	1							0	0	37.1	18	105	63	111		0	0	1	0	0	0	1	112	0	2		1			2010-11-17	CHBaragwanath	30-34	Male	2010-11-16	2010-11-13	No	No	No	No	No	No	No	No	No	No	No	No	No
A645	2013-02-16	1							0	0	36.4	18	138	84	77		1	0	0	0	1	0	2		1	3	135	0	3.3	67	2010-11-17	CHBaragwanath	55-59	Male	2010-11-16	2010-11-14	No	No	No	No	No	No	No	No	No	No	No	No	No
A646	2013-02-21	2	36.1	20	117	67	117		0	0	37.9	20	120	60	82		0	0	0	1	0	0	4		1	3	142	0	10	51	2010-11-18	Selby	35-39	Female	2010-11-17	2010-11-15	No	No	No	No	No	No	No	No	No	No	No	No	No
A647	2013-02-21	2		20	119	69	119	98	0	0	38.8	20	110	60		98	0	0	1	0	0	0	1	370	0	2		1			2010-11-18	Selby	40-44	Male	2010-11-17	2010-11-13	No	No	No	No	No	No	No	No	No	No	No	No	No
A648	2013-02-21	2	39.3	18	105	66	118		0	0	36.5	20	110	60	120		0	0	0	1	0	0	1		1	2	118	0	5.2	76	2010-11-18	Selby	45-49	Male	2010-11-17	2010-11-12	No	No	No	No	No	No	No	No	No	No	No	No	No
A649	2013-02-20	2		24	109	65	100		0	0	37.6	20	100	68	120		0	0	1	0	0	0	4		1	3	134	0	4.3	63	2010-11-29	Selby	35-39	Male	2010-11-28	2010-11-25	Yes	Yes	No	No	No	No	No	No	No	No	No	No	No
A650	2013-02-18	1							0	0	36.6	18	164	92	114	87	1	0	1	0	0	0	4		1	3	142	0	5.8	76	2010-11-30	CHBaragwanath	45-49	Female	2010-11-29	2010-11-24	Yes	Yes	No	No	No	No	No	No	No	No	No	No	No
A651	2013-01-20	1							0	0	36	18	137	91	100		0	0	0	0	1	0	1	20	0	2		1			2010-11-22	CHBaragwanath	60+	Male	2010-11-21	2010-11-19	No	No	No	No	No	No	No	No	No	No	No	No	No
A652	2013-02-02	1							0	0	37.2	22	162	72	112	87	1	0	1	0	0	0	1	4	0	2	131	0	4	66	2010-11-22	CHBaragwanath	35-39	Female	2010-11-21	2010-11-14	No	No	No	No	No	No	No	No	No	No	No	No	No
A653	2013-01-18	1							0	0	39	22	109	70	106	94	0	0	1	0	0	0	2		1	3	132	0	4.9	78	2010-11-22	CHBaragwanath	25-29	Female	2010-11-21	2010-11-19	No	No	No	No	No	No	No	No	No	No	No	No	No
A654	2013-02-20	2					119	83	0	0	36.6	22	131	66	131		0	0	1	0	0	0	4		1	3		1			2010-11-23	Selby	18-24	Male	2010-11-22	2010-11-19	No	No	No	No	No	No	No	No	No	No	No	No	No
A655	2013-02-20	2							0	0	36	20	130	60	98		0	0	0	1	0	0	4		1	3	136	0	4	78	2010-11-23	Selby	35-39	Female	2010-11-22	2010-11-20	No	No	No	No	No	No	No	No	No	No	No	No	No
A656	2013-02-20	2	36.1	20	130	93	97	98	0	0	37	20	140	78	104		0	0	1	0	0	0	1		1	2		1			2010-11-24	Selby	60+	Female	2010-11-23	2010-11-17	No	No	No	No	No	No	No	No	No	No	No	No	No
A657	2013-02-20	2		20	110	57	109		0	0	36	20	110	76	100		0	0	0	1	0	0	1	360	0	3	137	0	3.3	60	2010-11-24	Selby	30-34	Female	2010-11-23	2010-11-21	No	No	No	No	No	No	No	No	No	No	No	No	No
A658	2013-02-16	1							0	0	37.1	23	179	143	127		1	0	1	0	0	0	2		1	3	133	0	50.1	1329	2010-11-30	CHBaragwanath	25-29	Female	2010-11-29	2010-11-26	No	No	No	No	No	No	No	No	No	No	No	No	No
A659	2013-02-20	2	36.4	20	113	65	138	93	0	0	36.6	18	90	60	68		0	0	0	1	0	0	4		1	3	133	0	2.7	61	2010-12-01	Selby	18-24	Female	2010-11-30	2010-11-25	No	No	No	No	No	No	No	No	No	No	No	No	No
A660	2013-02-20	2		20	121	67	119		0	0	37	20	88	56	130		0	0	1	0	0	0	1		1	2	138	0	18	198	2010-11-24	Selby	45-49	Female	2010-11-23	2010-11-19	No	No	No	No	No	No	No	No	No	No	No	No	No
A661	2013-02-20	2		20	105	64	130		0	0	38	18	100	60	88		0	0	0	1	0	0	1		1	2	126	0	7.3	77	2010-12-01	Selby	40-44	Male	2010-11-30	2010-11-23	No	No	No	No	No	No	No	No	No	No	No	No	No
A662	2013-02-20	2	38	18	116	70	100		0	0	38.2	24	120	78	96		0	0	0	1	0	0	1	2	0	2		1			2010-12-01	Selby	30-34	Male	2010-11-30	2010-11-24	No	No	No	No	No	No	No	No	No	No	No	No	No
A663	2013-02-20	2	36	20	121	67	121	97	0	0	35.5	20	115	70	70		0	0	1	0	0	0	4		1	3	137	0	5.3	46	2010-12-03	Selby	45-49	Female	2010-12-02	2010-11-29	No	No	No	No	No	No	No	No	No	No	No	No	No
A664	2013-02-20	2		20	100	60	84		0	0	36.7	20	100	80	82		0	0	0	1	0	0	1		1	1	135	0	2.2	75	2010-12-14	Selby	35-39	Female	2010-12-13	2010-12-07	No	No	No	No	No	No	No	No	No	No	No	No	No
A665	2013-02-20	2		20	181	107	112		0	0	38.2	22	102	67	130		0	0	0	1	0	0	4		1	3		1			2010-12-14	Selby	55-59	Female	2010-12-13	2010-12-12	No	No	No	No	No	No	No	No	No	No	No	No	No
A666	2013-02-20	2							0	0	36		130	86			0	0	1	0	0	0	4		1	3	141	0	5.1	59	2010-12-14	Selby	45-49	Male	2010-12-13	2010-12-06	No	No	No	No	No	No	No	No	No	No	No	No	No
A667	2013-01-16	1							0	0	36.7	24	133	89	120	80	1	0	1	0	0	0	4		1	3	132	0	8.1	85	2011-01-04	CHBaragwanath	50-55	Female	2011-01-03	2010-12-30	Yes	Yes	No	No	No	No	Yes	No	No	No	No	No	No
A668	2013-01-29	1							0	0	37.2	20	155	94	90		1	0	1	0	0	0	1	240	0	1	137	0	5.1	62	2011-01-04	CHBaragwanath	45-49	Female	2011-01-03	2010-12-30	Yes	No	No	No	No	No	No	No	No	No	No	No	No
A669	2013-01-23	1							0	0	37.2	26	91	56	110		1	0	0	0	1	0	1	34	0	2	118	0	8	100	2011-01-04	CHBaragwanath	25-29	Female	2011-01-03	2011-01-01	No	No	No	No	No	No	No	No	No	No	No	No	No
A670	2013-02-15	2	37.2	20	137	82	175	95	0	0	37	22	105	80	137		0	0	1	0	0	0	3		1	3	127	0	6.9	85	2011-01-05	Selby	18-24	Female	2011-01-04	2010-12-30	No	No	No	No	No	No	No	No	No	No	No	No	No
A671	2013-02-15	2	36	20	101	61	100	91	0	0	37.3	18	106	58	102		0	0	1	0	0	0	4		1	3	133	0	13.3	203	2011-01-05	Selby	45-49	Female	2011-01-04	2011-01-01	No	No	No	No	No	No	No	No	No	No	No	No	No
A672	2013-02-15	2	36.7	22	98	56	91	100	0	0	36	20	110	63	74		0	0	1	0	0	0	4		1	3	126	0	9.3	248	2011-01-05	Selby	50-55	Male	2011-01-04	2010-12-30	Yes	No	No	No	No	No	No	No	No	No	No	No	No
A673	2013-02-15	2		21	131	72	94		0	0	37.2	23	122	67	90		0	0	1	0	0	0	4		1	3		1			2011-01-05	Selby	18-24	Male	2011-01-04	2010-12-28	No	No	No	No	No	No	No	No	No	No	No	No	No
A674	2013-02-15	2	35.9	22	110	61	113	92	0	0	37	22	111	64	110		0	0	1	0	0	0	4		1	3		1			2011-01-05	Selby	60+	Male	2011-01-04	2010-12-31	No	No	No	No	No	No	No	No	No	No	No	No	No
A675	2013-02-15	2	37	20	124	69	107	92	0	0	36.5	20	107	63	90		0	0	1	0	0	0	4		1	3	133	0	3.5	65	2011-01-05	Selby	30-34	Male	2011-01-04	2011-01-02	No	No	No	No	No	No	No	No	No	No	No	No	No
A676	2013-02-02	1							0	0	36.8	20	150	100	100		1	0	1	0	0	0	4		1	3	128	0	3.2	50	2011-01-06	CHBaragwanath	45-49	Male	2011-01-05	2010-12-31	No	No	No	No	No	No	No	No	No	No	No	No	No
A677	2013-02-25	1	38.5	24	152	96	157	99	0	0	38.7	28	164	97	160	99	0	0	1	0	0	0	1	22	0	2	123	0	8.8	128	2011-01-06	CHBaragwanath	35-39	Male	2011-01-05	2011-01-01	No	No	No	No	No	No	No	No	No	No	No	No	No
A678	2013-01-16	1							0	0	38.5		109	69	64	90	0	0	1	0	0	0	1	230	0	3	133	0	4.7	77	2011-01-06	CHBaragwanath	55-59	Male	2011-01-05	2010-12-31	No	No	No	No	No	No	No	No	No	No	No	No	No
A679	2013-02-27	1							0	0	38.2	14	166	84	75		1	0	1	0	0	0	4		1	3	137	0	5.7	54	2011-01-06	CHBaragwanath	60+	Female	2011-01-05	2010-12-31	No	No	No	No	No	No	No	No	No	No	No	No	No
A680	2013-02-15	2		22	137	96	123	95	0	0	36.5	20	134	70	120		0	0	1	0	0	0	4		1	3	131	0	3	90	2011-01-07	Selby	60+	Male	2011-01-06	2010-12-30	No	No	No	No	No	No	No	No	No	No	No	No	No
A681	2013-02-15	2	37.9	22	137	89	129	94	0	0	37.5	22	140	90	120		0	0	1	0	0	0	4		1	3	135	0	4.2	95	2011-01-07	Selby	45-49	Male	2011-01-06	2011-01-02	No	No	No	No	No	No	No	No	No	No	No	No	No
A682	2013-02-20	2		18	115	70	120		0	0	37.5	22	120	60	110		0	0	1	0	0	0	1		1	2	134	0	2.8	55	2011-01-10	Selby	30-34	Female	2011-01-09	2011-01-07	No	No	No	No	No	No	No	No	No	No	No	No	No
A683	2013-01-17	1							0	0	38	24	134	78	146	94	0	0	0	0	1	0	1	135	0	3	133	0	3.5	49	2011-01-11	CHBaragwanath	35-39	Female	2011-01-10	2011-01-03	No	No	No	No	No	No	No	No	No	No	No	No	No
A684	2013-01-17	1							0	0	37.4	16	137	71	123		1	0	1	0	0	0	1	227	0	1	126	0	5.9	126	2011-01-11	CHBaragwanath	45-49	Female	2011-01-10	2011-01-03	Yes	No	No	No	No	No	No	No	No	No	No	No	No
A685	2013-02-27	1							0	0	37.9	26	157	64	94		1	0	1	0	0	0	1	27	0	2	127	0	4.8	867	2011-01-11	CHBaragwanath	30-34	Female	2011-01-10	2011-01-05	No	No	No	No	No	No	No	No	No	No	No	No	No
A686	2013-01-28	1	37.1	20	107	72	104	93	1	0	36.4	34	83	59	88	100	1	0	1	0	0	0	1	557	0	2	100	0	1.7	33	2011-01-11	CHBaragwanath	55-59	Male	2011-01-10	2011-01-07	No	No	No	No	No	No	No	No	No	No	No	No	No
A687	2013-01-23	1							0	0	37.2	26	135	67	100	97	0	0	1	0	0	0	3		1	3	135	0	13.4	151	2011-01-11	CHBaragwanath	50-55	Male	2011-01-10	2011-01-06	No	No	No	No	No	No	No	No	No	No	No	No	No
A688	2013-02-20	2	38.1	26	116	56	84	96	0	0	38.1	24	116	56	100		0	0	1	0	0	0	4		1	3	130	0	8.2	65	2011-01-12	Selby	60+	Male	2011-01-11	2011-01-04	No	No	No	No	No	No	No	No	No	No	No	No	No
A689	2013-02-15	2	36.1	18	132	77	96	99	0	0	36.5	24	130	76	98		0	0	1	0	0	0	4		1	3	133	0	6	72	2011-01-12	Selby	35-39	Female	2011-01-11	2011-01-05	No	No	No	No	No	No	No	No	No	No	No	No	No
A690	2013-02-20	2	39.8	20	87	51	118	92	0	0	38.2	20	130	64	110		0	0	0	1	0	0	4		1	3	142	0	5.5	85	2011-01-12	Selby	50-55	Female	2011-01-11	2011-01-08	No	No	No	No	No	No	No	No	No	No	No	No	No
A691	2013-02-20	2	38.3	20	103	68	94	98	0	0	37.8	22	100	77	100		0	0	1	0	0	0	1	375	0		131	0	3.1	83	2011-01-12	Selby	40-44	Male	2011-01-11	2011-01-06	No	No	No	No	No	No	No	No	No	No	No	No	No
A692	2013-01-22	1							0	0	37.8	26	161	89	134	86	1	0	1	0	0	0	1	260	0	1	135	0	12.6	250	2011-01-14	CHBaragwanath	35-39	Female	2011-01-13	2011-01-09	Yes	Yes	No	No	No	No	No	No	No	No	No	No	No
A693	2013-01-28	1							0	0	37	20	185	126	87	91	0	0	0	1	0	0	2		1	3	134	0	4.8	70	2011-01-14	CHBaragwanath	55-59	Female	2011-01-13	2011-01-06	Yes	No	No	No	No	No	Yes	No	No	No	No	No	No
A694	2013-02-25	1	37.2	26	110	98	100	100	1	0	38.1	25	113	66	102		1	0	1	0	0	0	1	42	0	2	129	0	12.5	285	2011-01-14	CHBaragwanath	30-34	Male	2011-01-13	2011-01-09	No	No	No	No	No	No	No	No	No	No	No	No	No
A695	2013-02-20	2	37.4	22	119	80	91	97	0	0	36.8	18	130	70	84		0	0	1	0	0	0	4		1	3	138	0	3.1	49	2011-01-17	Selby	25-29	Female	2011-01-16	2011-01-12	No	No	No	No	No	No	No	No	No	No	No	No	No
A696	2013-02-20	2	35.4	18	146	65	92		0	0	37	18	196	92	88		0	0	1	0	0	0	4		1	2	137	0	2.2	63	2011-01-17	Selby	40-44	Female	2011-01-16	2011-01-10	Yes	Yes	No	No	No	No	No	No	No	No	No	No	No
A697	2013-02-20	2	37.1	18	107	67	100	94	0	0	37.4	22	95	62	93		0	0	0	1	0	0	4		1	3	127	0	2.8	51	2011-01-18	Selby	35-39	Female	2011-01-17	2011-01-14	No	No	No	No	No	No	No	No	No	No	No	No	No
A698	2013-02-20	2	36.8	18	115	76	114		0	0	36	22	125	69	105		0	0	1	0	0	0	4		1	3		1			2011-01-18	Selby	55-59	Male	2011-01-17	2011-01-11	Yes	No	No	No	No	No	No	No	No	No	No	No	No
A699	2013-01-28	1							0	0	39.1	22	152	87	104		1	0	0	0	1	0	1		1	1	130	0	3.1	58	2011-01-19	CHBaragwanath	40-44	Male	2011-01-19	2011-01-12	Yes	Yes	No	No	No	No	No	No	No	No	No	No	No
A700	2013-01-23	1							0	0	39.4	24	114	67	131		1	0	1	0	0	0	1	102	0	1	131	0	7.7	98	2011-01-19	CHBaragwanath	30-34	Female	2011-01-18	2011-01-15	No	No	No	No	No	No	No	No	No	No	No	No	No
A701	2013-01-30	1							0	0	37.2	12	91	55	95		1	1	1	0	0	0	1	4	0	2	131	1	7.8	109	2011-01-24	CHBaragwanath	25-29	Female	2011-01-23	2011-01-19	No	No	No	No	No	No	No	No	No	No	No	No	No
A702	2013-02-01	2	38.9	18	104	55	90	97	0	0	38.6	20	100	62	90		0	0	0	0	1	0	4		1	3	131	0	3.7	85	2011-01-25	Selby	25-29	Male	2011-01-24	2011-01-22	No	No	No	No	No	No	No	No	No	No	No	No	No
A703	2013-01-29	1							0	0	38.1	20	114	48	92		1	0	0	0	1	0	1	7	0	2	124	0	15.9	274	2011-01-26	CHBaragwanath	45-49	Female	2011-01-25	2011-01-20	No	No	No	No	No	No	No	No	No	No	No	No	No
A704	2013-02-01	2	36.2	20	121	67	109	97	0	0		20	112	60	92		0	0	0	1	0	0	4		1	3	141	0	8.1	164	2011-01-27	Selby	25-29	Female	2011-01-26	2011-01-19	No	No	No	No	No	No	No	No	No	No	No	No	No
A705	2013-02-01	2		22	122	74	100		0	0	36.8	28	120	70	102		0	0	0	1	0	0	4		1	3	143	0	6.3	70	2011-01-27	Selby	40-44	Male	2011-01-26	2011-01-23	No	No	No	No	No	No	No	No	No	No	No	No	No
A706	2013-02-01	2	36.7	18	92	65	118		0	0	37	22	130	88	90		0	0	0	1	0	0	4		1	3	125	0	7.7	101	2011-01-28	Selby	60+	Male	2011-01-27	2011-01-23	Yes	No	No	No	No	No	No	No	No	No	No	No	No
A707	2013-02-01	2		19	120	67	120		0	0	39.3	20	112	80	130		0	0	0	1	0	0	4		1	3	139	0	2.5	40	2011-01-28	Selby	50-55	Male	2011-01-27	2011-01-26	Yes	No	No	No	No	No	No	No	No	No	No	No	No
A708	2013-01-29	1							0	0	36.1	22	106	69	90		1	0	1	0	0	0	1	562	0	2	126	0	10.1	170	2011-01-31	CHBaragwanath	30-34	Male	2011-01-30	2011-01-26	No	No	No	No	No	No	No	No	No	No	No	No	No
A709	2013-01-28	1							0	0	36	18	91	56	88		1	0	1	0	0	0	1		1	3	130	0	11.7	241	2011-01-31	CHBaragwanath	40-44	Female	2011-01-30	2011-01-25	No	No	No	No	No	No	No	No	No	No	No	No	No
A710	2013-01-16	1	36.5	38	88	58	130	98	1	0	37.2	28	92	60	120	98	1	0	1	0	0	0	1	47	0	2	134	0	9	66	2011-01-31	CHBaragwanath	30-34	Female	2011-01-30	2011-01-28	No	No	No	No	No	No	No	No	No	No	No	No	No
A711	2013-02-01	2		18	102	60	90		0	0	36.5	20	102	64	88		0	0	0	1	0	0	4		1	3		1			2011-02-01	Selby	60+	Female	2011-01-31	2011-01-26	No	No	No	No	No	No	No	No	No	No	No	No	No
A712	2013-02-01	2		18	97	67	82		0	0	36.3	20	100	60	88		0	0	1	0	0	0	4		1	3		1			2011-02-01	Selby	45-49	Female	2011-01-31	2011-01-28	No	No	No	No	No	No	No	No	No	No	No	No	No
A713	2013-02-01	2	36.5	20	140	70	123	92	0	0	36.7	18	140	80	97		0	0	1	0	0	0	4		1	3	142	0	3.9	63	2011-02-01	Selby	50-55	Female	2011-01-31	2011-01-24	No	No	No	No	No	No	No	No	No	No	No	No	No
A714	2013-02-01	2		20	125	88	109	86	0	0	36	18	140	80	90		0	0	0	1	0	0	4		1	3		1			2011-02-02	Selby	55-59	Male	2011-02-01	2011-01-29	No	No	No	No	No	No	No	No	No	No	No	No	No
A715	2013-02-01	2	37.9	18	100	60	131	98	0	0	37.4	22	110	60	105		0	0	0	1	0	0	1		1	1	137	0	21.6	3111	2011-02-02	Selby	30-34	Female	2011-02-01	2011-01-29	No	No	No	No	No	No	No	No	No	No	No	No	No
A716	2013-02-01	2	36.8	18	100	70	106	92	0	0	36	18	110	60	96		0	0	1	0	0	0	4		1	3	135	0	6.1	37	2011-02-02	Selby	55-59	Male	2011-02-01	2011-01-28	No	No	No	No	No	No	No	No	No	No	No	No	No
A717	2013-02-27	1							0	0	36.6	22	120	59	115		1	0	0	0	1	0	1	183	0	2	133	0	4.4	71	2011-02-03	CHBaragwanath	30-34	Female	2011-02-03	2011-02-01	No	No	No	No	No	No	No	No	No	No	No	No	No
A718	2013-02-16	1							0	0	36.9	28	114	62	120		1	0	1	0	0	0	1	35	0	2	130	0	12.3	277	2011-02-03	CHBaragwanath	30-34	Female	2011-02-02	2011-01-31	No	No	No	No	No	No	No	No	No	No	No	No	No
A719	2013-01-16	1							0	0	37.2	30	85	50	105		0	0	1	0	0	0	1	89	0	1	129	0	16.3	247	2011-02-03	CHBaragwanath	55-59	Male	2011-02-02	2011-01-27	No	No	No	No	No	No	No	No	No	No	No	No	No
A720	2013-01-30	1							0	0	35.8	24	89	57	126	90	0	0	1	0	0	0	1	115	0	2	130	0	10.3	124	2011-02-03	CHBaragwanath	30-34	Male	2011-02-02	2011-02-01	No	No	No	No	No	No	No	No	No	No	No	No	No
A721	2013-02-01	2	35.3	22	106	62	115		0	0	37	20	106	58	120		0	0	0	1	0	0	1		1	1	136	0	4.4	47	2011-02-04	Selby	35-39	Male	2011-02-03	2011-01-31	No	No	No	No	No	No	No	No	No	No	No	No	No
A722	2013-02-01	2	38.3	20	91	55	110	94	0	0	39	18	110	70	98		0	0	0	1	0	0	4		1	3		1			2011-02-04	Selby	45-49	Female	2011-02-04	2011-01-31	No	No	No	No	No	No	No	No	No	No	No	No	No
A723	2013-02-01	2	36.5	20	125	80	123	93	0	0	37.3	18	120	70	110		0	0	1	0	0	0	1		1	2		1			2011-02-07	Selby	45-49	Female	2011-02-06	2011-02-01	Yes	Yes	No	No	No	No	No	No	No	No	No	No	No
A724	2013-02-01	2		16	128	84	122		0	0	39.4	24	112	60	80		0	0	0	1	0	0	1		1	2	133	0	2.7	43	2011-02-07	Selby	35-39	Female	2011-02-06	2011-01-31	No	No	No	No	No	No	No	No	No	No	No	No	No
A725	2013-01-16	1							0	0	37.6	22	142	77	114		0	0	1	0	0	0	1	11	0	2	124	0	18.7	218	2011-02-08	CHBaragwanath	40-44	Male	2011-02-07	2011-02-05	No	No	No	No	No	No	No	No	No	No	No	No	No
A726	2013-02-02	1							0	0	38.7	28	113	71	132		1	0	1	0	0	0	1	25	0	2	127	0	3.3	63	2011-02-08	CHBaragwanath	30-34	Female	2011-02-07	2011-02-02	No	No	No	No	No	No	No	No	No	No	No	No	No
A727	2013-01-28	1							0	0		40	75	52	148		1	0	1	0	0	0	1	50	0	2	124	0	12.8	101	2011-02-08	CHBaragwanath	50-55	Female	2011-02-07	2011-02-07	Yes	Yes	No	No	No	No	No	No	No	No	No	No	No
A728	2013-01-25	1							0	0	39.1	24	135	101	97		1	0	1	0	0	0			0	3	129	0	2.4	58	2011-02-08	CHBaragwanath	60+	Female	2011-02-07	2011-01-31	No	No	No	No	No	No	No	No	No	No	No	No	No
A729	2013-02-16	1							0	0	39.7	24	177	95	84		1	0	0	0	1	0	1	667	0	1	141	0	3.9	79	2011-02-08	CHBaragwanath	50-55	Female	2011-02-07	2011-02-03	No	No	No	No	No	No	No	No	No	No	No	No	No
A730	2013-02-06	2	37.2	18	132	70	90	94	0	0	38	26	120	90	102		0	0	1	0	0	0	4		1	3	141	0	2	88	2011-02-09	Selby	40-44	Male	2011-02-08	2011-02-01	Yes	No	No	No	No	No	No	No	No	No	No	No	No
A731	2013-02-01	2							0	0							0	0	1	0	0	0	1	47	0	3		1			2011-02-09	Selby	40-44	Female	2011-02-08	2011-02-03	No	No	No	No	No	No	No	No	No	No	No	No	No
A732	2013-02-06	2	35.5	18	112	77	94	94	0	0	37.5	18	110	70	98		0	0	0	1	0	0	1		1	2	134	0	3.8	48	2011-02-09	Selby	30-34	Female	2011-02-08	2011-02-04	No	No	No	No	No	No	No	No	No	No	No	No	No
A733	2013-02-01	2			105	74	120	99	0	0	36.5	20	114	20	130		0	0	0	1	0	0	4		1	3	136	0	2.6	49	2011-02-09	Selby	60+	Female	2011-02-08	2011-02-06	Yes	Yes	No	No	No	No	No	No	No	No	No	No	No
A734	2013-02-06	2	36.7	20	155	96	88	96	0	0	36.3	22	150	90	92		0	0	0	1	0	0	4		1	3	135	0	4.9	65	2011-02-09	Selby	50-55	Female	2011-02-08	2011-02-07	Yes	No	No	No	No	No	No	No	No	No	No	No	No
A735	2013-01-22	1	37.2	50	117	74	132	89	1	1	37.9	48	113	75	130		1	1	1	0	0	0	1	56	0	2	134	0	9.3	77	2011-02-10	CHBaragwanath	50-55	Female	2011-02-09	2011-02-02	No	No	No	No	No	No	No	No	No	No	No	No	No
A736	2013-02-02	1							0	0	37.6	16	116	85	80		1	0	0	1	0	0	2		1	3	142	0	5.2	83	2011-02-10	CHBaragwanath	55-59	Female	2011-02-09	2011-02-08	No	No	No	No	No	No	No	No	No	No	No	No	No
A737	2013-02-26	1							0	0	39.2		107	59	95		1	0	1	0	0	0	2		1	3	137	0	3.9	55	2011-02-10	CHBaragwanath	18-24	Male	2011-02-09	2011-02-06	No	No	No	No	No	No	No	No	No	No	No	No	No
A738	2013-01-23	1							0	0	36.6	24	96	53	115		1	0	1	0	0	0	1	2	0	2	131	0	18.9	444	2011-02-10	CHBaragwanath	30-34	Female	2011-02-09	2011-02-02	No	No	No	No	No	No	No	No	No	No	No	No	No
A739	2013-02-26	1							0	0	37.4	22	156	62	86		1	0	0	1	0	0	3		1	3	142	0	3.3	95	2011-02-10	CHBaragwanath	30-34	Male	2011-02-09	2011-02-09	No	No	No	No	No	No	No	No	No	No	No	No	No
A740	2013-02-06	2	36.9	20	115	70	126	97	0	0	37	24	112	62	98		0	0	1	0	0	0	2		1	2		1			2011-02-11	Selby	25-29	Male	2011-02-10	2011-02-08	No	No	No	No	No	No	No	No	No	No	No	No	No
A741	2013-03-07	2	36.6	20	101	66	133	93	0	0	38.5	22	100	60	120		0	0	0	1	0	0	4		1	3		1			2011-02-11	Selby	40-44	Male	2011-02-10	2011-02-05	No	No	No	No	No	No	No	No	No	No	No	No	No
A742	2013-01-20	1							0	0	39.2	28	120	70	118		1	0	0	1	0	0	1	234	0	2	126	0	5.4	57	2011-02-15	CHBaragwanath	50-55	Female	2011-02-14	2011-02-07	No	No	No	No	No	No	No	No	No	No	No	No	No
A743	2013-01-31	1							0	0	37.5	32	102	71	80		1	0	1	0	0	0	2		1	3	135	0	12	98	2011-02-15	CHBaragwanath	50-55	Male	2011-02-14	2011-02-07	Yes	Yes	No	No	No	No	No	No	No	No	No	No	No
A744	2013-02-05	2		20	124	78	124		0	0	38.2	22	128	78	120		0	0	0	1	0	0	1	270	0	1	138	0	1.6	55	2011-02-16	Selby	30-34	Female	2011-02-15	2011-02-12	No	No	No	No	No	No	No	No	No	No	No	No	No
A745	2013-02-05	2	35.4	22	160	98	90	94	0	0	37.6	26	126	70	98		0	0	1	0	0	0	4		1	3	139	0	2.8	73	2011-02-16	Selby	60+	Male	2011-02-15	2011-02-14	No	No	No	No	No	No	No	No	No	No	No	No	No
A746	2013-02-06	2	38.7	18	155	98	93	95	0	0	36.2	20	96	64	93		0	0	0	1	0	0	4		1	3	135	0	2.3	80	2011-02-17	Selby	40-44	Male	2011-02-16	2011-02-10	No	No	No	No	No	No	No	No	No	No	No	No	No
A747	2013-02-06	2	38.2	16	97	59	102	100	0	0	38.2	20	98	61	102		0	0	1	0	0	0	3		1	3	134	0	6	94	2011-02-17	Selby	45-49	Male	2011-02-16	2011-02-10	No	No	No	No	No	No	No	No	No	No	No	No	No
A748	2013-02-06	2	37.5	18	121	74	104	100	0	0	37.5		121	74	104		0	0	1	0	0	0	1		1	3		1			2011-02-17	Selby	35-39	Male	2011-02-16	2011-02-11	No	No	No	No	No	No	No	No	No	No	No	No	No
A749	2013-02-06	2	37.4	20	140	70	101		0	0	37		130	72	86		0	0	1	0	0	0	4		1	3	138	0	2.8	6.5	2011-02-17	Selby	18-24	Male	2011-02-16	2011-02-10	No	No	No	No	No	No	No	No	No	No	No	No	No
A750	2013-02-27	1							0	0	38.6	32	112	65	111		1	0	1	0	0	0	1	6	0	2	135	0	3	74	2011-02-18	CHBaragwanath	18-24	Female	2011-02-17	2011-02-11	No	No	No	No	No	No	No	No	No	No	No	No	No
A751	2013-01-22	1							0	0	37.9	22	120	68	90		1	0	1	0	0	0	4		1	3	144	0	8.3	115	2011-02-18	CHBaragwanath	60+	Female	2011-02-17	2011-02-10	Yes	No	No	Yes	No	No	No	No	No	No	No	No	No
A752	2013-02-26	1							0	0	36.3	40	119	80	115		1	0	1	0	0	0	3		1	3	138	0	3.9	73	2011-02-18	CHBaragwanath	50-55	Female	2011-02-17	2011-02-10	Yes	Yes	No	No	No	No	No	No	No	No	No	No	No
A753	2013-01-17	1							0	0	37.9	35	100	77	130		1	0	1	0	0	0	1	110	0	1	134	0	6.9	90	2011-02-18	CHBaragwanath	45-49	Female	2011-02-17	2011-02-13	No	No	No	No	No	No	No	No	No	No	No	No	No
A754	2013-01-22	1							0	0	36.4	18	148	72	83	89	1	0	1	0	0	0	1	231	0	3	136	0	2	50	2011-02-23	CHBaragwanath	30-34	Female	2011-02-22	2011-02-19	No	No	No	No	No	No	No	No	No	No	No	No	No
A755	2013-02-06	2	38.3	19	98	66	90	98	0	0	39	18	102	76	94		0	0	0	1	0	0	4		1	3		1			2011-02-24	Selby	25-29	Female	2011-02-23	2011-02-21	No	No	No	No	No	No	No	No	No	No	No	No	No
A756	2013-03-07	2	39.2	20	166	80	102	94	0	0	38.2	20	150	100	62		0	0	0	1	0	0	4		1	3	125	0	22.3	252	2011-02-24	Selby	45-49	Female	2011-02-23	2011-02-18	No	No	No	No	No	No	No	No	No	No	No	No	No
A757	2013-01-25	1							0	0	37.2	34	110	92	140	92	0	0	1	0	0	0	1	95	0	1	145	0	9.7	314	2011-02-25	CHBaragwanath	50-55	Female	2011-02-24	2011-02-21	No	No	No	No	No	No	No	No	No	No	No	No	No
A758	2013-01-17	1							0	0	38.4		159	80	91		0	0	1	0	0	0	4		1	3	137	0	5.2	89	2011-02-25	CHBaragwanath	25-29	Male	2011-02-25	2011-02-24	Yes	No	No	No	No	No	No	No	Yes	No	No	No	No
A759	2013-02-28	1							0	0	37.2	26	127	88	92	98	0	0	0	1	0	0	4		1	3	136	0	3.8	54	2011-02-25	CHBaragwanath	55-59	Female	2011-02-24	2011-02-19	Yes	Yes	No	No	No	No	No	No	No	No	No	No	No
A760	2013-02-27	1							0	0	37.2	26	156	62	107		1	0	1	0	0	0	1	51	0	2	131	0	7.3	85	2011-02-25	CHBaragwanath	25-29	Female	2011-02-24	2011-02-20	No	No	No	No	No	No	No	No	No	No	No	No	No
A761	2013-01-16	1							0	0	36.6	24	90	68	111		0	0	1	0	0	0	3		1	3	124	0	7.1	68	2011-02-28	CHBaragwanath	45-49	Male	2011-02-27	2011-02-21	No	No	No	No	No	No	No	No	No	No	No	No	No
A762	2013-02-06	2	36.9	21	108	73	97	96	0	0	36.8	20	110	60	94		0	0	1	0	0	0	1		1	1	127	0	3	65	2011-03-01	Selby	50-55	Male	2011-02-28	2011-02-23	No	No	No	No	No	No	No	No	No	No	No	No	No
A763	2013-01-17	1							0	0	37.7	20	113	86	120		1	0	1	0	0	0	1	442	0	2	141	0	2.1	73	2011-02-28	CHBaragwanath	30-34	Female	2011-02-27	2011-02-20	No	No	No	No	No	No	No	No	No	No	No	No	No
A764	2013-01-31	1							0	0	37.6	26	176	91	106		1	0	1	0	0	0	1	38	0	2	131	0	5.2	75	2011-02-28	CHBaragwanath	40-44	Male	2011-02-27	2011-02-23	No	No	No	No	No	No	No	No	No	No	No	No	No
A765	2013-01-30	1							0	0	36	24	146	118	92	90	0	0	1	0	0	0	1	41	0	1	120	0	10.6	136	2011-02-28	CHBaragwanath	35-39	Female	2011-02-27	2011-02-25	No	No	No	No	No	No	No	No	No	No	No	No	No
A766	2013-02-06	2	37.5	18	122	72	115		0	0	37.6	20	132	70	114		0	0	1	0	0	0	4		1	3		1			2011-03-01	Selby	55-59	Female	2011-02-28	2011-02-25	Yes	Yes	No	No	No	No	No	No	No	No	No	No	No
A767	2013-08-06	2							0	0	40	20	97	54	80		0	0	1	0	0	0	1		1	1	121	0	2.8	58	2011-03-01	Selby	25-29	Female	2011-02-28	2011-02-23	No	No	No	No	No	No	No	No	No	No	No	No	No
A768	2013-02-06	2	36.1	24	76	56	141	96	0	0	35.5	22	85	60	102		0	0	0	1	0	0	3		1	3		1			2011-03-01	Selby	25-29	Female	2011-02-28	2011-02-26	No	No	No	No	No	No	No	No	No	No	No	No	No
A769	2013-02-06	2	37.5	20	135	78	77		0	0	37.5	26	128	80	100		0	0	0	1	0	0	4		1	3		1			2011-03-02	Selby	40-44	Female	2011-03-01	2011-02-28	Yes	Yes	No	No	No	No	No	No	No	No	No	No	No
A770	2013-02-06	2	36.5	18	110	66	87	99	0	0	37.2	20	114	70	114		0	0	0	1	0	0	3		1	3	138	0	4.1	68	2011-03-02	Selby	40-44	Female	2011-03-01	2011-02-25	No	No	No	No	No	No	No	No	No	No	No	No	No
A771	2013-02-06	2	36.4	26	140	89	159	98	0	0	36.9	20	140	89	130		0	0	1	0	0	0	4		1	3		1			2011-03-03	Selby	55-59	Female	2011-03-02	2011-02-28	No	No	No	No	No	No	No	No	No	No	No	No	No
A772	2013-02-06	2	37.5	20	115	68	91		0	0	37	20	108	60	90		0	0	1	0	0	0	1		1	3	127	0	1.7	49	2011-03-02	Selby	45-49	Female	2011-03-02	2011-02-25	No	No	No	No	No	No	No	No	No	No	No	No	No
A773	2013-01-28	1							0	0	38.1	20	119	79	118		1	0	1	0	0	0	1	70	0	2	131	0	4.9	50	2011-03-04	CHBaragwanath	18-24	Female	2011-03-03	2011-02-28	No	No	No	No	No	No	No	No	No	No	No	No	No
A774	2013-01-20	1							0	0	39.4	20	107	56	117		1	0	1	0	0	0	3		1	3	135	0	4.7	52	2011-03-04	CHBaragwanath	25-29	Female	2011-03-03	2011-03-01	No	No	No	No	No	No	No	No	No	No	No	No	No
A775	2013-01-16	1							0	0	37	24	154	74	64	100	0	0	1	0	0	0	4		1	3	137	0	5.1	96	2011-03-04	CHBaragwanath	60+	Female	2011-03-03	2011-03-01	Yes	Yes	No	No	No	No	No	No	No	No	No	No	No
A776	2013-02-25	1							0	0	37.5	24	116	64	120	91	0	0	1	0	0	0	1	516	0	2	125	0	3.8	40	2011-03-04	CHBaragwanath	25-29	Female	2011-03-03	2011-02-26	No	No	No	No	No	No	No	No	No	No	No	No	No
A777	2013-02-06	2	37.5	20	105	55	90		0	0	37.5	26	124	60	96		0	0	0	1	0	0	4		1	3		1			2011-03-07	Selby	30-34	Male	2011-03-06	2011-03-05	No	No	No	No	No	No	No	No	No	No	No	No	No
A778	2013-02-06	2	36.5	22	104	57	112	95	0	0	36.4	20	100	50	100		0	0	1	0	0	0	1		1	2	136	0	3.7	54	2011-03-07	Selby	25-29	Male	2011-03-06	2011-03-01	No	No	No	No	No	No	No	No	No	No	No	No	No
A779	2013-02-06	2	37.6	24	83	46	124	98	0	0	37.7	22	92	50	128		0	0	0	1	0	0	4		1	3		1			2011-03-07	Selby	18-24	Female	2011-03-06	2011-03-04	No	No	No	No	No	No	No	No	No	No	No	No	No
A780	2013-02-06	2	36.4	24	126	74	99	96	0	0	36.9	18	120	60	86		0	0	0	1	0	0	1	320	0	2	140	0	3.6	48	2011-03-08	Selby	18-24	Female	2011-03-07	2011-03-04	No	No	No	No	No	No	No	No	No	No	No	No	No
A781	2013-02-06	2	39.7	22	111	72	130	98	0	0	38	18	110	70	86		0	0	0	1	0	0	1		1	2	128	0	6.4	69	2011-03-08	Selby	35-39	Female	2011-03-07	2011-03-02	No	No	No	No	No	No	No	No	No	No	No	No	No
A782	2013-02-06	2	36.4	20	125	74	130	95	0	0	38	20	100	60	84		0	0	1	0	0	0	1	63	0	2	130	0	3.7	63	2011-03-08	Selby	30-34	Female	2011-03-07	2011-03-02	No	No	No	No	No	No	No	No	No	No	No	No	No
A783	2013-02-06	2		19	140	61	107	99	0	0	36.8	20	120	60	90		0	0	0	1	0	0	1		1	1	137	0	5	68	2011-03-10	Selby	45-49	Male	2011-03-09	2011-03-05	No	No	No	No	No	No	No	No	No	No	No	No	No
A784	2013-03-07	2			111	97	148		0	0	36.9	20	110	70	86		0	0	0	1	0	0	1	3	0	2		1			2011-03-10	Selby	30-34	Male	2011-03-09	2011-03-03	No	No	No	No	No	No	No	No	No	No	No	No	No
A785	2013-03-06	2		20	150	90	100		0	0	36.1	20	100	60	84		0	0	0	1	0	0	1	200	0	1	138	0	2.7	34	2011-03-10	Selby	25-29	Female	2011-03-09	2011-03-04	Yes	Yes	No	No	No	No	No	No	No	No	No	No	No
A786	2013-01-30	1							0	0	38.8	28	89	61	127		1	0	1	0	0	0	1	23	0	2	130	0	2.9	54	2011-03-11	CHBaragwanath	35-39	Female	2011-03-10	2011-03-07	No	No	No	No	No	No	No	No	No	No	No	No	No
A787	2013-02-02	1							0	0	38.5	36	113	90	123		1	0	1	0	0	0	1	12	0	2	135	0	3.3	60	2011-03-11	CHBaragwanath	25-29	Female	2011-03-10	2011-03-07	No	No	No	No	No	No	No	No	No	No	No	No	No
A788	2013-02-07	2	38.5	18	101	57	107	98	0	0	39	18	105	60	76		0	0	1	0	0	0	1	13	0	2	139	0	2.5	174	2011-03-23	Selby	45-49	Female	2011-03-22	2011-03-18	No	No	No	No	No	No	No	No	No	No	No	No	No
A789	2013-02-07	2		20	138	81	105		0	0	37.2						0	0	1	0	0	0	4		1	3	139	0	1.4	59	2011-03-23	Selby	18-24	Female	2011-03-22	2011-03-16	No	No	No	No	No	No	No	No	No	No	No	No	No
A790	2013-01-22	1							0	0	36.2	18	125	67	104	88	1	0	1	0	0	0	2	90	0	2	124	0	9.8	113	2011-03-09	CHBaragwanath	25-29	Female	2011-03-08	2011-03-03	No	No	No	No	No	No	No	No	No	No	No	No	No
A791	2013-02-06	2	36.2	18	105	63	73		0	0	37	18	106	60	76		0	0	0	1	0	0	1		1	1	140	0	6	49	2011-03-10	Selby	35-39	Female	2011-03-09	2011-03-07	No	No	No	No	No	No	No	No	No	No	No	No	No
A792	2013-02-07	2		18	115	70	100		0	0	38	20	120	56	90		0	0	1	0	0	0	1		1	2	136	0	3.3	40	2011-03-15	Selby	30-34	Female	2011-03-14	2011-03-12	No	No	No	No	No	No	No	No	No	No	No	No	No
A793	2013-02-06	2		22	117	75	63		0	0	37.4	20	112	68	100		0	0	0	1	0	0	1	115	0	1		1			2011-03-15	Selby	30-34	Female	2011-03-14	2011-03-08	No	No	No	No	No	No	No	No	No	No	No	No	No
A794	2013-02-06	2		20	84	53	105		0	0	37.5	24	118	60	100		0	0	0	0	0	1	4		1	3		1			2011-03-15	Selby	50-55	Female	2011-03-14	2011-03-07	No	No	No	No	No	No	No	No	No	No	No	No	No
A795	2013-02-07	2		22	138	60	90		0	0	38.3	24	124	62	90		0	0	1	0	0	0	4		1	3	126	0	2.2	47	2011-03-15	Selby	35-39	Female	2011-03-14	2011-03-13	No	No	No	No	No	No	No	No	No	No	No	No	No
A796	2013-02-06	2		18	120	77	117	99	0	0	36	22	120	77	117		0	0	0	0	0	1	1		1	1	126	0	4.3	58	2011-03-15	Selby	30-34	Female	2011-03-14	2011-03-10	No	No	No	No	No	No	No	No	No	No	No	No	No
A797	2013-03-07	2		20	115	64	74	97	0	0	37	20	120	66	90		0	0	1	0	0	0	2		1	3	136	0	3.4	58	2011-03-15	Selby	18-24	Female	2011-03-14	2011-03-11	Yes	Yes	No	No	No	No	No	No	No	No	No	No	No
A798	2013-01-30	1							0	0	37.2	28	186	104	112	84	1	0	1	0	0	0	3		1	3	139	0	4.4	69	2011-03-16	CHBaragwanath	45-49	Female	2011-03-15	2011-03-08	Yes	No	No	No	No	No	No	Yes	No	No	No	No	No
A799	2013-02-07	2	36.9	22	100	68	142	94	0	0	36.8	20	113	61	116		0	0	1	0	0	0	1		1	2	125	0	6.5	72	2011-03-16	Selby	50-55	Male	2011-03-16	2011-03-11	No	No	No	No	No	No	No	No	No	No	No	No	No
A800	2013-02-07	2	38	20	110	80	80		0	0	37.6	20	102	64	96		0	0	1	0	0	0	1		1	3		1			2011-03-18	Selby	30-34	Male	2011-03-17	2011-03-10	No	No	No	No	No	No	No	No	No	No	No	No	No
A801	2013-02-07	2	36.7	18	118	81	90	99	0	0		20	120	78	70		0	0	1	0	0	0	4		1	3	138	0	5.1	50	2011-03-18	Selby	30-34	Female	2011-03-17	2011-03-16	No	No	No	No	No	No	No	No	No	No	No	No	No
A802	2013-02-07	2	36.3	20	114	69	83	95	0	0	37	26	107	66	92	95	0	0	1	0	0	0	4		1	3	138	0	3.7	46	2011-03-18	Selby	18-24	Female	2011-03-17	2011-03-15	No	No	No	No	No	No	No	No	No	No	No	No	No
A803	2013-02-07	2			122	91	93	97	0	0	36.5	20	118	80	92		0	0	1	0	0	0	4		1	3	130	0	4.4	69	2011-03-18	Selby	30-34	Male	2011-03-17	2011-03-14	No	No	No	No	No	No	No	No	No	No	No	No	No
A804	2013-02-07	2	36.8	21	137	90	97	95	0	0	37.5	20	130	90	100		0	0	1	0	0	0	1		1	3	132	0	7	85	2011-03-18	Selby	35-39	Male	2011-03-17	2011-03-15	No	No	No	No	No	No	No	No	No	No	No	No	No
A805	2013-02-07	2	38.5	22	100	60	114	96	0	0	38	20	110	72	94		0	0	1	0	0	0	4		1	3		1			2011-03-22	Selby	55-59	Female	2011-03-21	2011-03-14	No	No	No	No	No	No	No	No	No	No	No	No	No
A806	2013-02-07	2	36.7	18	95	68	129		0	0	37	20	100	68	124		0	0	0	1	0	0	4		1	3		1			2011-03-22	Selby	45-49	Female	2011-03-21	2011-03-18	No	No	No	No	No	No	No	No	No	No	No	No	No
A807	2013-01-18	1							0	0	39.5	20	134	89	140		1	1	0	1	0	0	1	37	0	2	139	0	2.5	59	2011-03-24	CHBaragwanath	25-29	Female	2011-03-23	2011-03-19	No	No	No	No	No	No	No	No	No	No	No	No	No
A808	2013-01-23	1							0	0	37.8	40	90	57	115		0	0	1	0	0	0	1	86	0	2	132	0	5	92	2011-03-24	CHBaragwanath	25-29	Female	2011-03-23	2011-03-20	No	No	No	No	No	No	No	No	No	No	No	No	No
A809	2013-02-07	2	36.6	18	134	94	121		0	0	36.3	26	99	64	110		0	0	0	1	0	0	1		1	2	138	0	3.2	44	2011-03-25	Selby	18-24	Female	2011-03-24	2011-03-18	No	No	No	No	No	No	No	No	No	No	No	No	No
A810	2013-02-16	1							0	0	36.9	76	86	60	68		1	0	1	0	0	0	1	88	0	1	140	0	2.7	87	2011-03-24	CHBaragwanath	35-39	Female	2011-03-23	2011-03-22	No	No	No	No	No	No	No	No	No	No	No	No	No
A811	2013-02-07	2	36.7	16	90	50	110	96	0	0	37.9	24	118	58	90		0	0	0	1	0	0	4		1	3	132	0	2.3	72	2011-03-25	Selby	25-29	Female	2011-03-24	2011-03-18	No	No	No	No	No	No	No	No	No	No	No	No	No
A812	2013-02-07	2	38.9	22	140	71	131	90	0	0	38	20	88	56	74		0	0	1	0	0	0	4		1	3	134	0	4.9	71	2011-03-28	Selby	30-34	Male	2011-03-27	2011-03-20	No	No	No	No	No	No	No	No	No	No	No	No	No
A813	2013-02-07	2	37.2	20	160	130	70	90	0	0	36	18	120	70	16		0	0	1	0	0	0	1	341	0	2	142	0	3.7	38	2011-03-28	Selby	35-39	Female	2011-03-27	2011-03-21	No	No	No	No	No	No	No	No	No	No	No	No	No
A814		1							0	0	36.2	26	83	54	113		1	0	1	0	0	0	1	877	0	2	135	0	12.2	184	2011-03-29	CHBaragwanath	25-29	Female	2011-03-28	2011-03-21	No	No	No	No	No	No	No	No	No	No	No	No	No
A815	2013-02-23	1							0	0	36.7	23	156	93	110		1	0	1	0	0	0	2		1	3	126	0	2.6	68	2011-03-29	CHBaragwanath	55-59	Male	2011-03-28	2011-03-22	No	No	No	No	No	No	No	No	No	No	No	No	No
A816	2013-02-07	2	37.3	19	121	109	103	89	0	0	38.1	20	150	90	76		0	0	1	0	0	0	4		1	3	141	0	7.8	46	2011-03-30	Selby	60+	Female	2011-03-29	2011-03-25	Yes	No	No	No	No	No	Yes	No	No	No	No	No	No
A817	2013-02-07	2	38.2	18	122	76	95	98	0	0	36.4	18	100	70	78		0	0	0	1	0	0	1	212	0	1	137	0	5.8	71	2011-03-30	Selby	40-44	Female	2011-03-29	2011-03-25	No	No	No	No	No	No	No	No	No	No	No	No	No
A818	2013-01-24	1							0	0	39.2	26	94	62	102		1	0	1	0	0	0	1	160	0	2	128	0	20.2	371	2011-03-31	CHBaragwanath	30-34	Female	2011-03-30	2011-03-25	No	No	No	No	No	No	No	No	No	No	No	No	No
A819	2013-02-02	1							0	0	36.6	24	154	62	102		1	0	0	1	0	0	1	303	0	2	124	0	5.4	80	2011-03-31	CHBaragwanath	30-34	Female	2011-03-30	2011-03-24	No	No	No	No	No	No	No	No	No	No	No	No	No
A820	2013-01-30	1							0	0	39.1	28	162	44	108		1	0	1	0	0	0	1	85	0	2	131	0	31.5	620	2011-03-31	CHBaragwanath	45-49	Male	2011-03-30	2011-03-28	No	No	No	No	No	No	No	No	No	No	No	No	No
A821	2013-02-07	2	36.2	16	131	85	69	92	0	0	37	26	130	82	90		0	0	1	0	0	0	4		1	3		1			2011-04-01	Selby	60+	Male	2011-03-31	2011-03-25	Yes	No	No	No	No	No	No	No	No	No	No	No	No
A822	2013-02-07	2	32.6	24	106	68	130		0	0	37.6	24	106	68	130		0	0	1	0	0	0	1		1	1	136	0	11.7	142	2011-04-01	Selby	30-34	Male	2011-03-31	2011-03-29	No	No	No	No	No	No	No	No	No	No	No	No	No
A823	2013-02-07	2	36.4	18	80	53	63	98	0	0	36.5	18	80	53	100		0	0	1	0	0	0	1		1	1		1			2011-04-04	Selby	50-55	Male	2011-04-03	2011-03-30	No	No	No	No	No	No	No	No	No	No	No	No	No
A824	2013-02-07	2	37	24	100	67	136		0	0	37	28	94	60	130		0	0	1	0	0	0	1	361	0	2	132	0	11.3	110	2011-04-01	Selby	50-55	Male	2011-03-31	2011-03-29	No	No	No	No	No	No	No	No	No	No	No	No	No
A825	2013-02-07	2	36.8	22	151	65	97	97	0	0	36.7	20	157	65	90		0	0	1	0	0	0	4		1	3	141	0	2.6	78	2011-04-04	Selby	60+	Female	2011-04-03	2011-04-01	No	No	No	No	No	No	No	No	No	No	No	No	No
A826	2013-02-07	2		22	114	82	130		0	0	35.5	22	129	80	104		0	0	0	1	0	0	4		1	3	137	0	4.6	71	2011-04-04	Selby	50-55	Male	2011-04-03	2011-03-31	Yes	Yes	No	No	No	No	No	No	No	No	No	No	No
A827	2013-02-07	2	37.1	24	116	76	81		0	0	39	20	128	90	90		0	0	0	1	0	0	1		1	2	134	0	3.3	76	2011-04-06	Selby	25-29	Male	2011-04-05	2011-04-02	No	No	No	No	No	No	No	No	No	No	No	No	No
A828	2013-02-07	2	36.1	20	111	68	105	91	0	0	38.1	20	110	60	98		0	0	1	0	0	0	4		1	3	129	0	9.7	71	2011-04-06	Selby	40-44	Male	2011-04-05	2011-04-02	No	No	No	No	No	No	No	No	No	No	No	No	No
A829	2013-02-07	2	36.4	20	143	83	83		0	0		20	120	80	76		0	0	0	1	0	0	4		1	3		1			2011-04-06	Selby	55-59	Male	2011-04-05	2011-03-31	Yes	No	No	No	No	No	No	Yes	No	No	No	No	No
A830	2013-02-07	2	36.5	22	118	68	96		0	0		18	100	60	90		0	0	0	1	0	0	1		1	1	126	0	5.3	53	2011-04-07	Selby	40-44	Male	2011-04-06	2011-03-31	Yes	No	No	No	No	No	No	No	No	No	No	No	No
A831	2013-02-07	2	37.2	19	121	67	120	99	0	0	35.9	22	120	80	92		0	0	1	0	0	0	4		1	3	138	0	3.5	68	2011-04-07	Selby	25-29	Female	2011-04-06	2011-04-01	No	No	No	No	No	No	No	No	No	No	No	No	No
A832	2013-03-07	2	37	18	89	50	124	87	0	0	39.5	18	80	60	62		0	0	1	0	0	0	1		1	1	127	0	2.9	33	2011-04-07	Selby	30-34	Female	2011-04-06	2011-04-01	No	No	No	No	No	No	No	No	No	No	No	No	No
A833	2013-02-02	1							0	0	37.9	26	112	70	104		1	0	1	0	0	0	1	383	0	2	134	0	5.6	91	2011-04-08	CHBaragwanath	40-44	Female	2011-04-07	2011-04-02	No	No	No	No	No	No	No	No	No	No	No	No	No
A834	2013-02-07	2	36.4	18	142	92	123	82	0	0	37.4	18	138	90	120		0	0	1	0	0	0	4		1	3	137	0	2.6	71	2011-04-11	Selby	30-34	Male	2011-04-10	2011-04-06	No	No	No	No	No	No	No	No	No	No	No	No	No
A835	2013-02-07	2		18	77	47	118		0	0	37.5	20	89	52	100		0	0	1	0	0	0	1	540	0	3		1			2011-04-11	Selby	25-29	Female	2011-04-10	2011-04-08	No	No	No	No	No	No	No	No	No	No	No	No	No
A836	2013-02-07	2	37.4	22	104	62	133	97	0	0	37.2	20	115	60	102		0	0	1	0	0	0	1		1	2	135	0	3.3	76	2011-04-12	Selby	30-34	Female	2011-04-11	2011-04-05	No	No	No	No	No	No	No	No	No	No	No	No	No
A837	2013-02-07	2	39.4	20	113	72	112	94	0	0	36	22	100	60	76		0	0	0	1	0	0	4		1	3	132	0	1.9	75	2011-04-12	Selby	25-29	Female	2011-04-11	2011-04-10	No	No	No	No	No	No	No	No	No	No	No	No	No
A838	2013-02-07	2	37.2	18	161	83	79		0	0	36.2	18	120	80	68		0	0	0	1	0	0	4		1	3	138	0	9.2	84	2011-04-12	Selby	60+	Female	2011-04-11	2011-04-07	No	No	No	No	No	No	No	No	No	No	No	No	No
A839	2013-02-25	1	37.2	17	74	35	39	80	0	1	37.4	38	82	42	28		1	1	1	0	0	0	1		1	2	134	0	11.1	243	2011-04-13	CHBaragwanath	55-59	Male	2011-04-12	2011-04-10	No	No	No	No	No	No	No	No	No	No	No	No	No
A840	2013-02-07	2	38.3	22	111	68	111	84	0	0	39	20	118	66	94		0	0	1	0	0	0	4		1	3	128	0	12.3	88	2011-04-12	Selby	30-34	Male	2011-04-11	2011-04-06	No	No	No	No	No	No	No	No	No	No	No	No	No
A841	2013-02-07	2		24	111	78	104	90	0	0	37	20	100	60	84		0	0	0	1	0	0	1		1	3	132	0	6.6	73	2011-04-14	Selby	45-49	Female	2011-04-13	2011-04-06	No	No	No	No	No	No	No	No	No	No	No	No	No
A842	2013-02-07	2	35.5	20	112	67	109	97	0	0							0	0	0	1	0	0	1	145	0	2	130	0	7.9	346	2011-04-14	Selby	18-24	Female	2011-04-13	2011-04-08	No	No	No	No	No	No	No	No	No	No	No	No	No
A843	2013-02-07	2		20	121	67	109		0	0	37	22	110	64	140		0	0	1	0	0	0	1	19	0	2	130	0	4.6	50	2011-04-14	Selby	30-34	Female	2011-04-13	2011-04-07	No	No	No	No	No	No	No	No	No	No	No	No	No
A844	2013-02-07	2		20	110	59	109		0	0	38	20	110	80	90		0	0	0	1	0	0	1		1	2	136	0	4.4	62	2011-04-14	Selby	30-34	Female	2011-04-13	2011-04-12	No	No	No	No	No	No	No	No	No	No	No	No	No
A845	2013-01-25	2		20	121	69	109		0	0	36.5	20	130	75	90		0	0	1	0	0	0	4		1	3	133	0	3	60	2011-04-14	Selby	50-55	Male	2011-04-13	2011-04-10	No	No	No	No	No	No	No	No	No	No	No	No	No
A846	2013-01-25	2	37.1	20	146	82	111	93	0	0	37	20	140	88	108		0	0	0	1	0	0	1		1	1	137	0	2	62	2011-04-14	Selby	45-49	Male	2011-04-13	2011-04-12	No	No	No	No	No	No	No	No	No	No	No	No	No
A847	2013-02-07	2	38.9	20	113	68	98		0	0	37.8	24	113	68	96		0	0	0	1	0	0	1	91	0	3	132	0	5.4	72	2011-04-14	Selby	50-55	Male	2011-04-13	2011-04-06	No	No	No	No	No	No	No	No	No	No	No	No	No
A848	2013-02-25	1							0	0	37.2	26	145	107	106		1	0	0	1	0	0	3		1	3	140	0	5.7	83	2011-04-15	CHBaragwanath	50-55	Female	2011-04-14	2011-04-12	Yes	No	No	No	No	No	Yes	No	No	No	No	No	No
A849	2013-01-28	1							0	0	37.9	32	119	75	136	93	0	0	1	0	0	0	1	180	0	1	128	0	17.5	133	2011-04-18	CHBaragwanath	30-34	Female	2011-04-17	2011-04-15	Yes	No	No	No	No	No	Yes	No	No	No	No	No	No
A850	2013-03-23	1							0	0	38.4	26	106	77	104		1	0	1	0	0	0	1	326	0	1	126	0	5.8	64	2011-04-18	CHBaragwanath	45-49	Female	2011-04-17	2011-04-10	No	No	No	No	No	No	No	No	No	No	No	No	No
A851	2013-01-25	2	35	24	60	55	104		0	0							0	0	0	1	0	0	1		1	2	136	0	11.9	228	2011-04-19	Selby	55-59	Female	2011-04-18	2011-04-12	No	No	No	No	No	No	No	No	No	No	No	No	No
A852	2013-01-24	2		22	94	61	110		0	0	38	20	90	54	106		0	0	0	0	0	1	4		1	3	137	0	3.6	55	2011-04-19	Selby	40-44	Female	2011-04-18	2011-04-13	No	No	No	No	No	No	No	No	No	No	No	No	No
A853	2013-01-24	2	37.4	27	180	108	100	87	0	0	37	26	174	98	94		0	0	1	0	0	0	4		1	3		1			2011-04-28	Selby	55-59	Female	2011-04-27	2011-04-25	Yes	No	No	No	No	No	No	No	No	No	No	No	No
A854	2013-01-24	2	37.7	22	97	60	112	95	0	0	37.4	20	90	50	86		0	0	0	0	0	1	4		1	3		1			2011-04-21	Selby	30-34	Male	2011-04-20	2011-04-14	No	No	No	No	No	No	No	No	No	No	No	No	No
A855	2013-01-20	1							0	0	39.2	26	97	56	109		1	0	1	0	0	0	3		1	3		1			2011-04-20	CHBaragwanath	30-34	Female	2011-04-19	2011-04-14	No	No	No	No	No	No	No	No	No	No	No	No	No
A856	2013-01-24	2		22	90	60	98		0	0	36	18	95	58	86		0	0	1	0	0	0	4		1	3	124	0	54.1	172	2011-04-21	Selby	40-44	Female	2011-04-20	2011-04-13	No	No	No	No	No	No	No	No	No	No	No	No	No
A857	2013-01-24	2	36.6	20	195	107	87	87	0	0	37.5	22	110	66	84		0	0	1	0	0	0	4		1	3		1			2011-04-21	Selby	50-55	Female	2011-04-20	2011-04-17	Yes	No	No	No	No	No	No	No	No	No	No	No	No
A858	2013-01-24	2	36.7	24	145	100	127	89	0	0	37	22	110	70	92		0	0	1	0	0	0	4		1	3	137	0	3.2	52	2011-04-21	Selby	25-29	Female	2011-04-20	2011-04-19	No	No	No	No	No	No	No	No	No	No	No	No	No
A859	2013-01-24	2	36.9	24	100	49	77	96	0	0	37	20	140	72	100		0	0	1	0	0	0	1		1	1		1			2011-04-26	Selby	30-34	Female	2011-04-25	2011-04-18	No	No	No	No	No	No	No	No	No	No	No	No	No
A860	2013-01-24	2	35.9	20	148	86	138	90	0	0	37.5	20	140	90	102		0	0	1	0	0	0	4		1	3		1			2011-04-28	Selby	40-44	Female	2011-04-27	2011-04-26	Yes	No	No	No	No	No	No	No	No	No	No	No	No
A861	2013-01-24	2	37.6	22	114	70	93	90	0	0	39.5	24	120	70	90		0	0	1	0	0	0	4		1	3	133	0	2.9	50	2011-04-29	Selby	55-59	Female	2011-04-28	2011-04-23	No	No	No	No	No	No	No	No	No	No	No	No	No
A862	2013-01-24	2		48	122	80	109	65	0	0	37	24	126	70	100		0	0	1	0	0	0	1		1	2		1			2011-04-29	Selby	30-34	Female	2011-04-28	2011-04-22	No	No	No	No	No	No	No	No	No	No	No	No	No
A863	2013-01-24	2		18	125	85	87		0	0	37	26	134	80	94		0	0	1	0	0	0	4		1	3	135	0	2.7	50	2011-04-29	Selby	35-39	Male	2011-04-28	2011-04-23	No	No	No	No	No	No	No	No	No	No	No	No	No
A864	2013-01-24	1							0	0	36.5	30	116	60	129		1	0	1	0	0	0	1	577	0	2	127	0	32.8	691	2011-05-05	CHBaragwanath	45-49	Female	2011-05-04	2011-04-29	Yes	No	No	No	No	No	No	No	No	No	No	No	No
A865	2013-01-30	1							0	0	31.8	36	120	64	113		1	0	0	1	0	0	1	33	0	3	141	0	8.9	95	2011-05-05	CHBaragwanath	55-59	Female	2011-05-04	2011-04-28	No	No	No	No	No	No	No	No	No	No	No	No	No
A866	2013-01-24	1							0	0	38.2		132	75	92		1	0	1	0	0	0	3		1	3	145	0	4.5	93	2011-05-05	CHBaragwanath	40-44	Female	2011-05-04	2011-05-02	No	No	No	No	No	No	No	No	No	No	No	No	No
A867	2013-01-24	2	36.4	20	149	94	129	93	0	0	37.3	22	100	58	100		0	0	1	0	0	0	4		1	3		1			2011-05-06	Selby	55-59	Female	2011-05-05	2011-05-01	No	No	No	No	No	No	No	No	No	No	No	No	No
A868	2013-01-24	2		18	93	53	85		0	0	36.6	26	96	52	90		0	0	1	0	0	0	4		1	3	127	0	14.5	126	2011-05-06	Selby	50-55	Female	2011-05-05	2011-05-03	Yes	Yes	No	No	No	No	No	No	No	No	No	No	No
A869	2013-01-24	2		22	121	74	100		0	0	37.2	20	132	74	96		0	0	1	0	0	0	1	320	0	1		1			2011-05-06	Selby	18-24	Female	2011-05-05	2011-05-03	No	No	No	No	No	No	No	No	No	No	No	No	No
A870	2013-01-25	2		26	92	55	110		0	0	37.7	24	92	58	120		0	0	1	0	0	0	4		1	3	132	0	3.4	85	2011-05-09	Selby	50-55	Female	2011-05-08	2011-05-02	No	No	No	No	No	No	No	No	No	No	No	No	No
A871	2013-01-24	2		24	119	73	113		0	0	36.6	24	128	70	110		0	0	0	0	0	1	1		1	1	135	0	6.3	90	2011-05-06	Selby	40-44	Male	2011-05-05	2011-04-29	No	No	No	No	No	No	No	No	No	No	No	No	No
A872	2013-01-25	2		22	174	115	98		1	0	36	22	140	90	86		0	0	1	0	0	0	4		1	3		1			2011-05-09	Selby	60+	Male	2011-05-08	2011-05-02	Yes	Yes	No	No	No	No	No	No	No	No	No	No	No
A873	2013-01-25	2		20	120	80	94		0	0	36.4	24	117	81	115		0	0	0	1	0	0	1	25	0	2	136	0	6.7	63	2011-05-09	Selby	18-24	Female	2011-05-08	2011-05-05	No	No	No	No	No	No	No	No	No	No	No	No	No
A874	2013-01-25	2	37.9	28	131	71	118	96	0	0	37.8	24	130	66	86		0	0	0	1	0	0	4		1	3	132	0	22.7	1237	2011-05-09	Selby	50-55	Female	2011-05-08	2011-05-03	No	No	No	No	No	No	No	No	No	No	No	No	No
A875	2013-01-25	2		18	122	84	135		0	0	39.6	26	116	68	126		0	0	0	1	0	0	4		1	3	131	0	2.2	36	2011-05-09	Selby	45-49	Female	2011-05-08	2011-05-03	No	No	No	No	No	No	No	No	No	No	No	No	No
A876	2013-02-23	1							0	0	37.2	22	152	46	72		1	0	1	0	0	0	4		1	3		1			2011-05-10	CHBaragwanath	60+	Male	2011-05-09	2011-05-05	Yes	Yes	No	No	No	No	No	No	No	No	No	No	No
A877	2013-01-29	1							0	0	36.1	44	110	65	130		1	0	1	0	0	0	1	31	0	2	130	0	11.7	122	2011-05-10	CHBaragwanath	25-29	Female	2011-05-09	2011-05-02	No	No	No	No	No	No	No	No	No	No	No	No	No
A878	2013-01-24	2		25	111	63	100		1	0	37.8	20	112	64	102		0	0	1	0	0	0	1		1	1		1			2011-05-11	Selby	45-49	Female	2011-05-10	2011-05-05	No	No	No	No	No	No	No	No	No	No	No	No	No
A879	2013-01-25	2		20	115	74	123	98	0	0	36.9	24	116	74	110		0	0	0	1	0	0	4		1	3	135	0	4.6	86	2011-05-11	Selby	18-24	Female	2011-05-10	2011-05-08	No	No	No	No	No	No	No	No	No	No	No	No	No
A880	2013-01-24	2		18	130	71	104	94	0	0	36.5	20	124	70	110		0	0	0	0	0	1	1		1	3	140	0	4.3	67	2011-05-11	Selby	25-29	Female	2011-05-10	2011-05-07	No	No	No	No	No	No	No	No	No	No	No	No	No
A881	2013-01-24	2	38.3	28	128	66	134	94	0	0	37.6	26	130	70	112		0	0	1	0	0	0	4		1	3	135	0	1.7	59	2011-05-11	Selby	25-29	Female	2011-05-10	2011-05-06	No	No	No	No	No	No	No	No	No	No	No	No	No
A882	2013-01-24	2	39	18	103	64	127	87	0	0	38.6	20	110	60	122		0	0	1	0	0	0	1		1	2		1			2011-05-11	Selby	35-39	Male	2011-05-10	2011-05-06	No	No	No	No	No	No	No	No	No	No	No	No	No
A883	2013-01-24	2	36	16	149	104	126	88	0	0							0	0	0	0	0	1	1		1	2		1			2011-05-12	Selby	35-39	Female	2011-05-11	2011-05-06	No	No	No	No	No	No	No	No	No	No	No	No	No
A884	2013-01-21	2	39.2	21	125	72	124	96	0	0	39	24	122	76	110		0	0	1	0	0	0	4		1	3	126	0	4.4	87	2011-05-12	Selby	18-24	Male	2011-05-11	2011-05-06	No	No	No	No	No	No	No	No	No	No	No	No	No
A885	2013-01-24	2	36.3	24	118	77	134		0	0	37.7	30	122	78	130		0	0	1	0	0	0	1		1	3	130	0	6.4	84	2011-05-12	Selby	25-29	Female	2011-05-11	2011-05-04	No	No	No	No	No	No	No	No	No	No	No	No	No
A886	2013-01-24	2		24	117	70	91		0	0	36.7	20	120	69	108		0	0	1	0	0	0	1	568	0	2	130	0	4.1	65	2011-05-12	Selby	30-34	Female	2011-05-11	2011-05-08	Yes	No	No	No	No	No	No	No	No	No	No	No	No
A887	2013-01-24	2	36.6	16	135	82	128		0	0	37.4	18	125	70	100		0	0	0	0	0	1	1		1	1		1			2011-05-12	Selby	30-34	Male	2011-05-11	2011-05-04	No	No	No	No	No	No	No	No	No	No	No	No	No
A888	2013-01-22	1	36.2	20	121	83	60	98	0	0	36.1	24	131	70	45		0	0	1	0	0	0	3		1	3	137	0	5.4	62	2011-05-13	CHBaragwanath	40-44	Female	2011-05-12	2011-05-08	No	No	No	No	No	No	No	No	No	No	No	No	No
A889	2013-01-20	1							0	0	36.9	30	130	88	136		1	0	1	0	0	0	2		1	3	137	0	8.3	85	2011-05-13	CHBaragwanath	50-55	Female	2011-05-12	2011-05-05	No	No	No	No	No	No	No	No	No	No	No	No	No
A890	2013-01-31	1							0	0	38.8	30	106	65	120	84	1	0	1	0	0	0	1	80	0	1	129	0	3.2	63	2011-05-12	CHBaragwanath	18-24	Male	2011-05-12	2011-05-07	No	No	No	No	No	No	No	No	No	No	No	No	No
A891	2013-01-24	2	39.6	18	120	71	149	92	0	0	38.5	26	122	66	130		0	0	1	0	0	0	1		1	2		1			2011-05-16	Selby	40-44	Male	2011-05-15	2011-05-08	No	No	No	No	No	No	No	No	No	No	No	No	No
A892	2013-01-24	2	36.6	22	87	58	96	94	0	0	36.5	24	92	58	90		0	0	0	0	0	1	4		1	3	125	0	10.7	108	2011-05-16	Selby	55-59	Male	2011-05-15	2011-05-09	No	No	No	No	No	No	No	No	No	No	No	No	No
A893	2013-01-24	2	36.1	16	100	49	129	96	0	0	38	24	118	74	92		0	0	1	0	0	0	4		1	3	133	0	4.9	106	2011-05-16	Selby	30-34	Female	2011-05-15	2011-05-10	No	No	No	No	No	No	No	No	No	No	No	No	No
A894	2013-01-24	2	38.4	26	127	78	138	92	0	0	38	24	130	84	122		0	0	0	0	0	1	4		1	3		1			2011-05-16	Selby	35-39	Female	2011-05-15	2011-05-11	No	No	No	No	No	No	No	No	No	No	No	No	No
A895	2013-01-24	2		20	99	61	94	95	0	0	37.5	20	100	62	108		0	0	1	0	0	0	1	60	0	1	134	0	3.6	54	2011-05-17	Selby	40-44	Female	2011-05-16	2011-05-12	No	No	No	No	No	No	No	No	No	No	No	No	No
A896	2013-01-24	2	36.3	22	160	108	132	90	0	0	36.8	18	117	72	90		0	0	1	0	0	0	4		1	3	138	0	9.6	117	2011-05-17	Selby	35-39	Female	2011-05-16	2011-05-14	No	No	No	No	No	No	No	No	No	No	No	No	No
A897	2013-01-24	2							0	0	38.3	20	118	70	130		0	0	0	0	0	1	1		1	3	130	0	4.6	42	2011-05-17	Selby	30-34	Female	2011-05-16	2011-05-09	No	No	No	No	No	No	No	No	No	No	No	No	No
A898	2013-01-17	2	37.8	18	130	63	108	95	0	0	38.2	18	124	68	96		0	0	1	0	0	0	4		1	3	138	0	5.6	107	2011-05-19	Selby	18-24	Male	2011-05-18	2011-05-16	No	No	No	No	No	No	No	No	No	No	No	No	No
A899	2013-01-24	2	38.2		92	56	140	81	1	0	37	24	102	66	122		0	0	1	0	0	0	4		1	3		1			2011-05-19	Selby	25-29	Female	2011-05-18	2011-05-11	No	No	No	No	No	No	No	No	No	No	No	No	No
A900	2013-01-24	2	37.2	16	148	74	87	90	0	0	38.4	24	137	82	80		0	0	1	0	0	0	4		1	3	138	0	4.1	57	2011-05-19	Selby	50-55	Female	2011-05-18	2011-05-14	Yes	No	No	No	No	No	Yes	No	No	No	No	No	No
A901	2013-01-17	2	38.2	24	90	46	150	97	0	0	38.5	20	104	62	120		0	0	0	1	0	0	1		1	2		1			2011-05-18	Selby	35-39	Female	2011-05-18	2011-05-11	No	No	No	No	No	No	No	No	No	No	No	No	No
A902	2013-01-24	2		20	163	102	87		0	0	36.5	20	150	90	72		0	0	1	0	0	0	4		1	3	135	0	2.6	51	2011-05-19	Selby	40-44	Female	2011-05-18	2011-05-14	No	No	No	No	No	No	No	No	No	No	No	No	No
A903	2013-01-24	2		20	108	65	120		0	0	38.8	20	118	66	120		0	0	0	1	0	0	4		1	3		1			2011-05-19	Selby	25-29	Male	2011-05-18	2011-05-11	No	No	No	No	No	No	No	No	No	No	No	No	No
A904	2013-01-24	2		18	130	103	101	95	0	0	36.8	16	100	58	120		0	0	0	0	0	1	4		1	3		1			2011-05-19	Selby	18-24	Female	2011-05-18	2011-05-15	No	No	No	No	No	No	No	No	No	No	No	No	No
A905	2013-02-16	1							0	0	36.6	28	132	80	150	88	1	0	1	0	0	0	3		1	3	137	0	3.8	64	2011-05-20	CHBaragwanath	18-24	Female	2011-05-19	2011-05-15	Yes	Yes	No	No	No	No	No	No	No	No	No	No	No
A906	2013-01-29	1							0	0	37.1	24	90	55	92		1	0	1	0	0	0	1	339	0	1		1			2011-05-20	CHBaragwanath	25-29	Female	2011-05-19	2011-05-12	Yes	No	No	No	No	No	No	No	No	No	No	No	No
A907	2013-01-31	1							0	0	36	20	139	76	73		1	0	1	0	0	0	1	874	0	1	144	0	4.4	53	2011-05-23	CHBaragwanath	50-55	Female	2011-05-22	2011-05-15	Yes	Yes	No	No	No	No	No	No	No	No	No	No	No
A908	2013-01-24	1							0	0	36.1	18	107	58	105		1	0	1	0	0	0	1	12	0	2	134	0	10.5	83	2011-05-23	CHBaragwanath	35-39	Female	2011-05-22	2011-05-15	No	No	No	No	No	No	No	No	No	No	No	No	No
A909	2013-01-17	2		20	140	80	100		0	0	38	22	120	70	102		0	0	0	1	0	0	1	196	0	1	134	0	7.8	77	2011-05-24	Selby	35-39	Female	2011-05-23	2011-05-16	No	No	No	No	No	No	No	No	No	No	No	No	No
A910	2013-01-17	2	36.5	20	144	79	127	97	0	0	39	24	130	70	112		0	0	0	1	0	0	1		1	3		1			2011-05-24	Selby	40-44	Female	2011-05-23	2011-05-18	No	No	No	No	No	No	No	No	No	No	No	No	No
A911	2013-01-17	2	39.2	19	120	67	120	98	0	0	38.5	20	110	72	80		0	0	0	1	0	0	1		1	1	138	0	1.7	42	2011-05-24	Selby	25-29	Female	2011-05-23	2011-05-22	No	No	No	No	No	No	No	No	No	No	No	No	No
A912	2013-01-17	2		20	118	67	52	93	0	0	38.5	28	94	62	120		0	0	1	0	0	0	4		1	3	142	0	3.7	80	2011-05-24	Selby	30-34	Female	2011-05-23	2011-05-16	Yes	Yes	No	No	No	No	No	No	No	No	No	No	No
A913	2013-01-17	2		18	98	71	61	98	1	0	38.6	24	96	68	80		0	0	1	0	0	0	4		1	3	134	0	5.4	61	2011-05-24	Selby	25-29	Female	2011-05-23	2011-05-16	No	No	No	No	No	No	No	No	No	No	No	No	No
A914	2013-01-17	2	37	21	121	67	121	98	0	0	38.3	24	118	70	75		0	0	1	0	0	0	4		1	3		1			2011-05-24	Selby	18-24	Female	2011-05-23	2011-05-20	No	No	No	No	No	No	No	No	No	No	No	No	No
A915	2013-02-02	1							0	0	38.7	24	130	85	112	90	0	0	1	0	0	0	3		1	3		1			2011-05-25	CHBaragwanath	60+	Female	2011-05-24	2011-05-17	Yes	No	No	No	No	No	Yes	No	No	No	No	No	No
A916	2013-01-29	1							0	0	36.2	30	106	62	110		1	0	1	0	0	0	3		1	3		1			2011-05-25	CHBaragwanath	30-34	Male	2011-05-24	2011-05-19	No	No	No	No	No	No	No	No	No	No	No	No	No
A917	2013-01-17	2	36.5	20	115	73	104	95	0	0	34.9	22	110	60	70	90	0	0	0	1	0	0	4		1	3	130	0	8	103	2011-05-26	Selby	60+	Male	2011-05-25	2011-05-18	No	No	No	No	No	No	No	No	No	No	No	No	No
A918	2013-01-17	2	36.5	18	120	73	76	90	0	0	38.3	20	110	80	100		0	0	0	1	0	0	1		1	2	131	0	4.8	80	2011-05-26	Selby	50-55	Male	2011-05-25	2011-05-22	No	No	No	No	No	No	No	No	No	No	No	No	No
A919	2013-01-17	2	37.4	22	116	73	147	96	0	0	37.4	20	116	73	90		0	0	1	0	0	0	4		1	3		1			2011-05-27	Selby	35-39	Female	2011-05-26	2011-05-23	No	No	No	No	No	No	No	No	No	No	No	No	No
A920	2013-01-17	2	37.6	18	121	76	101		0	0	37	20	120	68	130		0	0	1	0	0	0	4		1	3	146	0	4.3	88	2011-05-27	Selby	40-44	Female	2011-05-26	2011-05-20	No	No	No	No	No	No	No	No	No	No	No	No	No
A921	2013-01-17	2	36	14	112	54	59	97	0	0	36.5	20	110	60	80		0	0	1	0	0	0	1		1	2		1			2011-05-27	Selby	25-29	Female	2011-05-27	2011-05-23	No	No	No	No	No	No	No	No	No	No	No	No	No
A922	2013-02-26	1							0	0	36.7	24	129	83	81		1	0	1	0	0	0	1	157	0	2	140	0	15.5	169	2011-05-30	CHBaragwanath	40-44	Female	2011-05-29	2011-05-22	No	No	No	No	No	No	No	No	No	No	No	No	No
A923	2013-01-30	1							0	0	37.2	48	108	59	126		1	0	1	0	0	0	1	28	0	2	141	0	8.6	93	2011-05-30	CHBaragwanath	30-34	Female	2011-05-29	2011-05-22	No	No	No	No	No	No	No	No	No	No	No	No	No
A924	2013-01-17	2		30	196	125	111	97	1	0	38.2	28	168	102	100		0	0	1	0	0	0	4		1	3		1			2011-05-31	Selby	40-44	Female	2011-05-30	2011-05-24	No	No	No	No	No	No	No	No	No	No	No	No	No
A925	2013-01-17	2			120	80			0	0	37.5	24	105	64	94		0	0	1	0	0	0	4		1	3		1			2011-05-31	Selby	30-34	Female	2011-05-30	2011-05-28	No	No	No	No	No	No	No	No	No	No	No	No	No
A926	2013-03-07	2	38.3	26	169	92	140	95	0	0	38	22	130	80	130		0	0	1	0	0	0	4		1	3	126	0	3	91	2011-05-31	Selby	30-34	Female	2011-05-30	2011-05-23	No	No	No	No	No	No	No	No	No	No	No	No	No
A927	2013-01-17	2	36.7	20	76	40	63	86	0	0	36.5	24	89	50	66		0	0	0	1	0	0	4		1	3	131	0	19.3	470	2011-05-31	Selby	55-59	Male	2011-05-30	2011-05-24	Yes	Yes	No	No	No	No	No	No	No	No	No	No	No
A928	2013-01-17	2	36.2	20	122	80	120	70	0	0	37	28	120	84	98		0	0	0	1	0	0	4		1	3	131	0	7.5	95	2011-05-31	Selby	50-55	Male	2011-05-30	2011-05-24	Yes	No	No	No	No	No	No	No	No	No	No	No	No
A929	2013-01-17	2	38.8	16	104	67	133	86	0	0	38	20	107	60	130		0	0	0	1	0	0	1		1	2	132	0	7.7	82	2011-05-31	Selby	25-29	Male	2011-05-30	2011-05-23	No	No	No	No	No	No	No	No	No	No	No	No	No
A930	2013-01-17	2	36.7	20	102	75	162		0	0	36.8	20	89	60	104		0	0	1	0	0	0	1		1	1	129	0	3.2	82	2011-06-01	Selby	55-59	Female	2011-05-31	2011-05-26	Yes	Yes	No	No	No	No	No	No	No	No	No	No	No
A931	2013-01-17	2	35.8	22	115	79	102		0	0	36		100	60	84		0	0	0	1	0	0	2		1	2	141	0	4.1	62	2011-06-01	Selby	25-29	Female	2011-05-31	2011-05-30	No	No	No	No	No	No	No	No	No	No	No	No	No
A932	2013-01-17	2		18	123	79	83	98	0	0	37.5		120	74			0	0	0	1	0	0	1		1	2	137	0	3.81	54	2011-06-01	Selby	35-39	Female	2011-05-31	2011-05-27	No	No	No	No	No	No	No	No	No	No	No	No	No
A933	2013-01-17	2	39						0	0	36.2	20	120	80	71		0	0	0	1	0	0	4		1	3	127	0	5.5	131	2011-06-01	Selby	25-29	Female	2011-05-31	2011-05-27	No	No	No	No	No	No	No	No	No	No	No	No	No
A934	2013-01-17	2	37.3	20	127	74	116	97	0	0	37	20	120	80	72		0	0	0	1	0	0	1		1	3	128	0	16.7	155	2011-06-01	Selby	35-39	Female	2011-05-31	2011-05-24	No	No	No	No	No	No	No	No	No	No	No	No	No
A935	2013-01-17	2	38.3	18	124	79	102	99	0	0	38.3	18	120	80	98		0	0	1	0	0	0	4		1	3	140	0	3.5	69	2011-06-01	Selby	40-44	Male	2011-05-31	2011-05-30	No	No	No	No	No	No	No	No	No	No	No	No	No
A936	2013-01-17	2	36.2	20	87	37	84	96	0	0	35.9	20	91	51	86		0	0	0	1	0	0	4		1	3		1			2011-06-03	Selby	60+	Male	2011-06-02	2011-05-27	Yes	Yes	No	No	No	No	No	No	No	No	No	No	No
A937	2013-01-17	2		18	112	73	109	96	0	0	37.2	18	110	82	100		0	0	0	1	0	0	1		1	1	135	0	24.6	40.3	2011-06-03	Selby	25-29	Female	2011-06-02	2011-05-31	No	No	No	No	No	No	No	No	No	No	No	No	No
A938	2013-01-17	2		24	150	84	120	98	0	0	38.5	22	145	78	110		0	0	0	1	0	0	4		1	3	137	0	5.2	101	2011-06-03	Selby	40-44	Female	2011-06-02	2011-05-30	Yes	No	No	Yes	No	No	No	No	No	No	No	No	No
A939	2013-01-17	2	38.2	20	108	77	148	91	0	0	36	20	110	80	90		0	0	0	1	0	0	1	91	0	1	134	0	4.9	95	2011-06-03	Selby	40-44	Female	2011-06-02	2011-05-27	No	No	No	No	No	No	No	No	No	No	No	No	No
A940	2013-01-17	2	37.2		153	100		89	0	0	36.6	20	130	90	82		0	0	1	0	0	0	4		1	3		1			2011-06-06	Selby	55-59	Female	2011-06-05	2011-06-04	Yes	No	No	No	No	No	Yes	No	No	No	No	No	No
A941	2013-01-17	2	36.2		121	85		96	0	0	37.8	24	150	86	80		0	0	0	1	0	0	4		1	3	131	0	3.9	57	2011-06-06	Selby	30-34	Female	2011-06-05	2011-05-30	No	No	No	No	No	No	No	No	No	No	No	No	No
A942	2013-01-17	2	36		100	60	98	96	0	0	37.5	24	98	62	98		0	0	0	1	0	0	1		1	1	133	0	9.3	113	2011-06-06	Selby	35-39	Male	2011-06-05	2011-06-01	No	No	No	No	No	No	No	No	No	No	No	No	No
A943	2013-01-17	2							0	0	36.5	24	140	78	80		0	0	0	1	0	0	4		1	3		1			2011-06-06	Selby	18-24	Male	2011-06-05	2011-06-02	No	No	No	No	No	No	No	No	No	No	No	No	No
A944	2013-01-17	2							0	0	37	24	90	58	110		0	0	0	1	0	0	4		1	3		1			2011-06-06	Selby	18-24	Male	2011-06-05	2011-05-31	No	No	No	No	No	No	No	No	No	No	No	No	No
A945	2013-01-17	2	37.2	21	97	53	141	96	0	0	32	24	98	50	140		0	0	0	1	0	0	4		1	3		1			2011-06-06	Selby	18-24	Female	2011-06-05	2011-06-02	No	No	No	No	No	No	No	No	No	No	No	No	No
A946	2013-01-22	1							0	0	37.2	24	105	85		97	1	0	1	0	0	0	1	314	0	2	124	0	5.1	82	2011-06-07	CHBaragwanath	25-29	Female	2011-06-06	2011-06-02	No	No	No	No	No	No	No	No	No	No	No	No	No
A947	2013-02-27	1							0	0	37.3	22	110	75	109		1	0	1	0	0	0	1	44	0	2	127	0	3.2	56	2011-06-07	CHBaragwanath	25-29	Female	2011-06-06	2011-06-03	No	No	No	No	No	No	No	No	No	No	No	No	No
A948	2013-02-26	1							0	0	37.2	24	111	57	96	96	1	0	1	0	0	0	1	21	0	2	135	0	5.7	66	2011-06-07	CHBaragwanath	30-34	Female	2011-06-06	2011-05-30	No	No	No	No	No	No	No	No	No	No	No	No	No
A949	2013-01-17	2	39.1	18	101	65	115	92	0	0	37.7	20	112	64	98		0	0	0	1	0	0	1		1	1	125	0	5.8	81	2011-06-08	Selby	35-39	Female	2011-06-07	2011-06-03	No	No	No	No	No	No	No	No	No	No	No	No	No
A950	2013-01-24	1							0	0	38.1	24	152	94	118	87	1	0	1	0	0	0	1		1	2	136	0	4.5	71	2011-06-09	CHBaragwanath	35-39	Male	2011-06-08	2011-06-04	No	No	No	No	No	No	No	No	No	No	No	No	No
A951	2013-01-17	2	36.4	24	114	68	110	90	0	0	36	22	119	80	64		0	0	0	0	0	1	2		1	3		1			2011-06-10	Selby	60+	Male	2011-06-09	2011-06-02	No	No	No	No	No	No	No	No	No	No	No	No	No
A952	2013-01-17	2	39.2	22	61	35	116	93	0	0	38.6	20	86	50	90		0	0	1	0	0	0	4		1	3	136	0	2	45	2011-06-10	Selby	25-29	Female	2011-06-09	2011-06-04	No	No	No	No	No	No	No	No	No	No	No	No	No
A953	2013-01-17	2	36.9	22	85	53	101	97	0	0	36.8	22	70	34	54		0	0	0	1	0	0	4		1	3	141	0	17.5	117	2011-06-10	Selby	30-34	Female	2011-06-09	2011-06-02	No	No	No	No	No	No	No	No	No	No	No	No	No
A954	2013-01-17	2	36.9	20	178	128	113	90	0	0	37	26	170	90	100		0	0	1	0	0	0	4		1	3	139	0	6.6	64	2011-06-10	Selby	40-44	Female	2011-06-09	2011-06-06	Yes	No	No	No	No	No	No	No	No	No	No	No	No
A955	2013-01-17	2	36.7	18	102	62	70	96	0	0	36	20	104	60	86		0	0	0	1	0	0	1		1	2	136	0	5.7	60	2011-06-10	Selby	30-34	Female	2011-06-09	2011-06-02	No	No	No	No	No	No	No	No	No	No	No	No	No
A956	2013-01-17	2	39.5	18	139	94	75	93	0	0	38	26	140	80	130		0	0	0	1	0	0	1		1	1	140	0	3.4	45	2011-06-10	Selby	25-29	Female	2011-06-09	2011-06-02	No	No	No	No	No	No	No	No	No	No	No	No	No
A957	2013-01-17	2	36.1	22	127	81	108	98	0	0	36	22	120	76	102		0	0	0	1	0	0	2		1	3	135	0	4.9	68	2011-06-10	Selby	18-24	Male	2011-06-09	2011-06-03	No	No	No	No	No	No	No	No	No	No	No	No	No
A958	2013-01-17	2	36	22	116	90	95	90	0	0	36	20	118	79	80		0	0	1	0	0	0	1		1	1	132	0	5.6	71	2011-06-13	Selby	35-39	Male	2011-06-12	2011-06-09	Yes	Yes	No	No	No	No	No	No	No	No	No	No	No
A959	2013-01-17	2	37.2	20	120	80	111	99	0	0	36.5	20	110	70	74		0	0	1	0	0	0	4		1	3	141	0	2	69	2011-06-13	Selby	18-24	Female	2011-06-12	2011-06-05	No	No	No	No	No	No	No	No	No	No	No	No	No
A960	2013-01-17	2	37.2	21	95	59	160	96	0	0	38	24	102	60	130		0	0	1	0	0	0	1	6	0	2	135	0	5.1	53	2011-06-13	Selby	30-34	Female	2011-06-12	2011-06-06	No	No	No	No	No	No	No	No	No	No	No	No	No
A961	2013-01-17	2		18	114	80	77	99	0	0	36.7	20	102	90	79		0	0	1	0	0	0	4		1	3		1			2011-06-13	Selby	30-34	Female	2011-06-12	2011-06-11	No	No	No	No	No	No	No	No	No	No	No	No	No
A962	2013-01-30	2	36.9	26	126	70	120	99	0	0	36.5	22	120	70	120		0	0	1	0	0	0	4		1	3	133	0	5.2	101	2011-06-13	Selby	25-29	Male	2011-06-12	2011-06-08	No	No	No	No	No	No	No	No	No	No	No	No	No
A963	2013-01-29	1							0	0	37.8	22	108	82	97	94	0	0	1	0	0	0	1	125	0	2	132	0	4.8	84	2011-06-14	CHBaragwanath	30-34	Female	2011-06-13	2011-06-06	No	No	No	No	No	No	No	No	No	No	No	No	No
A964	2013-01-31	1							0	0	37	32	82	49	118		1	0	1	0	0	0	1	68	0	2	145	0	1.2	32	2011-06-14	CHBaragwanath	30-34	Female	2011-06-13	2011-06-06	No	No	No	No	No	No	No	No	No	No	No	No	No
A965	2013-01-23	1	37	24	89	48	24	98	1	1	37.2	26	130	80			1	1	1	0	0	0	1	4	0	2	134	0	22.9	219	2011-06-14	CHBaragwanath	50-55	Female	2011-06-13	2011-06-06	No	No	No	No	No	No	No	No	No	No	No	No	No
A966	2013-01-30	2	36.4	18	111	88	100	89	0	0	35.5	20	100	70	86		0	0	0	1	0	0	4		1	3	139	0	6.4	100	2011-06-15	Selby	50-55	Male	2011-06-14	2011-06-07	No	No	No	No	No	No	No	No	No	No	No	No	No
A967	2013-01-30	2	36.4	18	101	87	132	95	0	0	36.6	18	90	50	80		0	0	0	1	0	0	1		1	3	139	0	2.4	88	2011-06-15	Selby	45-49	Female	2011-06-14	2011-06-07	No	No	No	No	No	No	No	No	No	No	No	No	No
A968	2013-01-30	2	36.2	18	156	96	108	93	0	0	36.8	18	150	88	98		0	0	1	0	0	0	4		1	3	139	0	4.4	45	2011-06-15	Selby	60+	Female	2011-06-14	2011-06-07	No	No	No	No	No	No	No	No	No	No	No	No	No
A969	2013-01-24	1							0	0	37.9	28	118	73	92		1	0	1	0	0	0	3		1	3	137	0	22.9	106	2011-06-17	CHBaragwanath	55-59	Female	2011-06-16	2011-06-15	Yes	Yes	No	No	No	No	No	No	No	No	No	No	No
A970	2013-01-30	2		18	127	97	92		0	0	38.1	22	132	100	89		0	0	1	0	0	0	4		1	3		1			2011-06-20	Selby	40-44	Male	2011-06-20	2011-06-12	No	No	No	No	No	No	No	No	No	No	No	No	No
A971	2013-01-30	2	36.8	18	140	73	107	89	0	0	37.5	18	130	80	102		0	0	0	1	0	0	4		1	3		1			2011-06-20	Selby	60+	Male	2011-06-19	2011-06-16	Yes	No	No	No	No	No	No	No	No	No	No	No	No
A972	2013-01-30	2	40.4	20	106	58	114	94	0	0	38.4	20	93	42	100		0	0	1	0	0	0	4		1	3	125	0	4.5	57	2011-06-20	Selby	40-44	Male	2011-06-19	2011-06-17	No	No	No	No	No	No	No	No	No	No	No	No	No
A973	2011-01-30	2	36.4	18	160	68	118	91	0	0	36.3	24	120	80	97		0	0	1	0	0	0	1	110	0	3	137	0	3.9	58	2011-06-21	Selby	30-34	Female	2011-06-20	2011-06-13	No	No	No	No	No	No	No	No	No	No	No	No	No
A974	2011-01-30	2	36.9	24	158	113	119	78	1	0	38.2	18	170	110	108		0	0	1	0	0	0	4		1	3	140	0	14.4	175	2011-06-21	Selby	30-34	Male	2011-06-20	2011-06-18	No	No	No	No	No	No	No	No	No	No	No	No	No
A975	2013-01-30	2		18	171	109	101		0	0	36.6	20	158	90	93		0	0	0	1	0	0	4		1	3		1			2011-06-21	Selby	45-49	Female	2011-06-20	2011-06-13	No	No	No	No	No	No	No	No	No	No	No	No	No
A976	2013-03-07	2	36.3	18	124	75	83	98	0	0	36.9	20	140	90	94		0	0	1	0	0	0	4		1	3	141	0	3.1	73	2011-06-21	Selby	40-44	Male	2011-06-20	2011-06-16	Yes	No	No	No	No	No	No	No	No	No	No	No	No
A977	2013-01-30	2	37	18	111	68	118	92	0	0	36		119	84	84		0	0	1	0	0	0	1		1	2	138	0	8.6	79	2011-06-23	Selby	50-55	Female	2011-06-22	2011-06-15	No	No	No	No	No	No	No	No	No	No	No	No	No
A978	2013-01-30	2	36.2	18	106	55	93	98	0	0	36.2	18	110	60	80		0	0	0	1	0	0	1		1	1	130	0	2.7	52	2011-06-23	Selby	18-24	Female	2011-06-22	2011-06-15	No	No	No	No	No	No	No	No	No	No	No	No	No
A979	2013-01-18	1							0	0	36.5	26	125	74	100		1	0	0	1	0	0	1	360	0	1	126	0	2.7	67	2011-06-24	CHBaragwanath	60+	Female	2011-06-23	2011-06-18	Yes	Yes	No	No	No	No	No	No	No	No	No	No	No
A980	2013-02-18	1							0	0	36.1	26	129	99	107		1	0	1	0	0	0	2		1	3	126	0	6.7	56	2011-06-24	CHBaragwanath	60+	Female	2011-06-23	2011-06-16	Yes	No	No	No	No	No	Yes	No	No	No	No	No	No
A981	2013-01-30	1	37.2	21	128	88	92	68	1	0	37	24	120	52	92		1	0	1	0	0	0	1		1	2	135	0	10.7	213	2011-06-24	CHBaragwanath	45-49	Female	2011-06-23	2011-06-17	Yes	No	No	No	No	No	No	No	No	No	No	No	No
A982	2013-01-31	1							0	0	36.6	22	120	82	102		1	0	1	0	0	0	1	35	0	1	129	0	16.2	285	2011-06-27	CHBaragwanath	55-59	Female	2011-06-26	2011-06-21	No	No	No	No	No	No	No	No	No	No	No	No	No
A983	2013-01-30	2	37.2	24	125	79	134	57	0	0	35.8	18	125	79	130		0	0	1	0	0	0	4		1	3	134	0	6.9	107	2011-06-28	Selby	45-49	Female	2011-06-27	2011-06-25	Yes	Yes	No	No	No	No	No	No	No	No	No	No	No
A984	2013-01-30	2	38.5	22	161	95	136	94	0	0	38	22	150	78	120		0	0	1	0	0	0	1		1	2		1			2011-06-28	Selby	50-55	Male	2011-06-27	2011-06-20	No	No	No	No	No	No	No	No	No	No	No	No	No
A985	2013-01-30	2		29	117	71	102	98	0	0	37	22	120	72	110		0	0	1	0	0	0	1	268	0	2	142	0	2.4	65	2011-06-30	Selby	30-34	Female	2011-06-29	2011-06-22	No	No	No	No	No	No	No	No	No	No	No	No	No
A986	2013-01-30	2	37.6	28	123	75	142	84	0	0		26					0	0	1	0	0	0	4		1	3	131	0	3.3	53	2011-06-30	Selby	50-55	Female	2011-06-29	2011-06-24	No	No	No	No	No	No	No	No	No	No	No	No	No
A987	2013-01-30	2		22	118	61	69	96	0	0	37.4	20	120	66	80		0	0	1	0	0	0	2		1	2	141	0	3.6	48	2011-06-30	Selby	25-29	Female	2011-06-29	2011-06-23	No	No	No	No	No	No	No	No	No	No	No	No	No
A988	2013-01-30	2	36.5	20	168	110	108	90	0	0	37	20	180	90	98	98	0	0	0	1	0	0	4		1	3	130	0	3	68	2011-06-30	Selby	60+	Male	2011-06-29	2011-06-25	Yes	No	No	No	No	No	No	No	No	No	No	No	No
A989	2013-01-30	2	38.4	18	150	76	146	94	0	0	38.4	20	150	76	146		0	0	1	0	0	0	1		1	2	139	0	2.2	59	2011-07-01	Selby	30-34	Female	2011-06-30	2011-06-28	No	No	No	No	No	No	No	No	No	No	No	No	No
A990	2013-01-29	1	36	36	146	103	69	86	1	1	36.9	56	130	75	141	97	1	1	1	0	0	0	2		1	3	128	0	20.6	334	2011-07-04	CHBaragwanath	55-59	Male	2011-07-03	2011-06-28	No	No	No	No	No	No	No	No	No	No	No	No	No
A991	2013-01-30	2	37.2	20	115	70	77		0	0	36.9	16	98	57	64		0	0	1	0	0	0	4		1	3		1			2011-07-05	Selby	45-49	Male	2011-07-04	2011-06-30	No	No	No	No	No	No	No	No	No	No	No	No	No
A992	2013-01-30	2	39.2	18	90	61	134		0	0	38.4	20	89	60	104		0	0	1	0	0	0	4		1	3	139	0	8.8	136	2011-07-05	Selby	60+	Female	2011-07-04	2011-06-27	No	No	No	No	No	No	No	No	No	No	No	No	No
A993	2013-01-30	2	36.9	20	136	81	116	93	0	0	36.8	22	125	85	130		0	0	1	0	0	0	4		1	3	133	0	4.4	54	2011-07-05	Selby	35-39	Female	2011-07-04	2011-07-01	No	No	No	No	No	No	No	No	No	No	No	No	No
A994	2013-01-30	2	37.4	20	107	56	98	98	0	0	35.7	16	90	62	78		0	0	1	0	0	0	1		1	1		1			2011-07-05	Selby	40-44	Female	2011-07-04	2011-06-30	No	No	No	No	No	No	No	No	No	No	No	No	No
A995	2013-01-30	2	37	24	146	90	121	98	0	0	38.2	24	138	84	112		0	0	1	0	0	0	1		1	2	125	0	3.1	49	2011-07-05	Selby	35-39	Female	2011-07-04	2011-06-27	Yes	No	No	No	No	No	No	No	No	No	No	No	No
A996	2013-01-30	2		18	96	50	94	92	0	0			104	49			0	0	1	0	0	0	1	310	0	2		1			2011-07-08	Selby	45-49	Female	2011-07-07	2011-07-05	No	No	No	No	No	No	No	No	No	No	No	No	No
A997	2013-01-30	2	36	22	112	73	122	99	0	0			112	73		99	0	0	0	1	0	0	1		1	2	136	0	2.3	50	2011-07-08	Selby	55-59	Female	2011-07-07	2011-06-30	Yes	No	No	No	No	No	No	No	No	No	No	No	No
A998	2013-01-30	2	36.4	20	115	64	104	68	0	0	37.4	16	112	62	78		0	0	1	0	0	0	1		1	1		1			2011-07-08	Selby	45-49	Female	2011-07-07	2011-06-30	No	No	No	No	No	No	No	No	No	No	No	No	No
A999	2013-03-07	2	36.4	19	121	69	120	91	0	0	36.5	22	104	70	65		0	0	1	0	0	0	4		1	3	137	0	7.7	68	2011-07-08	Selby	45-49	Male	2011-07-07	2011-07-04	Yes	No	No	No	No	No	Yes	No	No	No	No	No	No
A1000	2013-01-30	2	36.8	22	100	62	104	96	0	0	35.8	18	142	92	84		0	0	1	0	0	0	4		1	3	137	0	1.9	67	2011-07-08	Selby	30-34	Female	2011-07-07	2011-07-02	No	No	No	No	No	No	No	No	No	No	No	No	No
A1001	2013-01-30	2	36	20	130	86	98	98	0	0	39	18	130	80	86		0	0	1	0	0	0	1		1	3	135	0	9	101	2011-07-08	Selby	45-49	Male	2011-07-07	2011-06-30	No	No	No	No	No	No	No	No	No	No	No	No	No
A1002	2013-01-30	2	38.2	20	93	60	133	96	0	0	37.5	24	102	60	124		0	0	1	0	0	0	1	34	0	2	128	0	5.7	82	2011-07-11	Selby	18-24	Female	2011-07-10	2011-07-04	No	No	No	No	No	No	No	No	No	No	No	No	No
A1003	2013-01-30	2	36.3	30	151	107		97	0	0	36.8	20	143	80	107		0	0	0	1	0	0	1		1	2		1			2011-07-11	Selby	35-39	Female	2011-07-10	2011-07-09	No	No	No	No	No	No	No	No	No	No	No	No	No
A1004	2013-01-25	2		20	120	67	121		0	0	36.8	24	136	92	90		0	0	0	1	0	0	4		1	3	141	0	4.9	77	2011-07-11	Selby	25-29	Male	2011-07-10	2011-07-07	No	No	No	No	No	No	No	No	No	No	No	No	No
A1005	2013-01-25	2	37.7	24	137	86	140	90	0	0	37.7	28	152	90	90		0	0	1	0	0	0	1		1	1		1			2011-07-11	Selby	40-44	Female	2011-07-10	2011-07-07	No	No	No	No	No	No	No	No	No	No	No	No	No
A1006	2013-01-28	1							0	0	37.5	26	132	57	82	97	0	0	1	0	0	0	1	56	0	2	133	0	1.7	35	2011-07-12	CHBaragwanath	40-44	Female	2011-07-11	2011-07-05	No	No	No	No	No	No	No	No	No	No	No	No	No
A1007	2013-01-31	1							0	0	38.5	40	125	84	92		1	0	1	0	0	0	1	52	0	2	138	0	4.5	74	2011-07-12	CHBaragwanath	35-39	Male	2011-07-11	2011-07-08	No	No	No	No	No	No	No	No	No	No	No	No	No
A1008	2013-01-25	2	36.5	22	126	82	99	89	0	0							0	0	0	1	0	0	4		1	3	139	0	33.3	750	2011-07-13	Selby	45-49	Female	2011-07-12	2011-07-06	No	No	No	No	No	No	No	No	No	No	No	No	No
A1009	2013-02-02	1							0	0	39.6	28	168	96	114		1	0	1	0	0	0	1	3	0	2	143	0	10.7	197	2011-07-12	CHBaragwanath	35-39	Male	2011-07-11	2011-07-04	No	No	No	No	No	No	No	No	No	No	No	No	No
A1010		1	36.1	18	100	62	114	90	0	0	36.5	24	108	64	110		0	0	1	0	0	0	1		1	2		1			2011-07-13	Selby	40-44	Female	2011-07-12	2011-07-08	No	No	No	No	No	No	No	No	No	No	No	No	No
A1011	2013-01-25	2		18	107	74	162		0	0	37	24	110	66	92		0	0	0	1	0	0	4		1	3	134	0	8.8	81	2011-07-13	Selby	25-29	Female	2011-07-12	2011-07-07	No	No	No	No	No	No	No	No	No	No	No	No	No
A1012	2013-01-25	2	36	18	139	88	78	95	0	0	36.5	20	100	60	84		0	0	1	0	0	0	4		1	3	135	0	3.2	63	2011-07-13	Selby	35-39	Male	2011-07-12	2011-07-06	No	No	No	No	No	No	No	No	No	No	No	No	No
A1013	2013-02-27	1							0	0	37.2	20	132	78	95		1	0	0	1	0	0	1	684	0	1	133	0	9.1	74	2011-07-14	CHBaragwanath	40-44	Female	2011-07-13	2011-07-12	No	No	No	No	No	No	No	No	No	No	No	No	No
A1014	2013-01-25	2	36.7	20	149	90	115	92	0	0	36	20	130	60	102		0	0	1	0	0	0	1	200	0	2	134	0	5.8	71	2011-07-18	Selby	50-55	Female	2011-07-17	2011-07-15	Yes	Yes	No	No	No	No	No	No	No	No	No	No	No
A1015	2013-01-25	2	36.3	18	107	60	121		0	0	37.6	18	120	91	82		0	0	0	1	0	0	1	98	0	2	142	0	3.5	51	2011-07-18	Selby	40-44	Female	2011-07-17	2011-07-10	No	No	No	No	No	No	No	No	No	No	No	No	No
A1016	2013-01-29	1							0	0	39.1	20	137	98	144		1	0	1	0	0	0	1	110	0	2	134	0	3.8	90	2011-07-19	CHBaragwanath	45-49	Male	2011-07-18	2011-07-11	No	No	No	No	No	No	No	No	No	No	No	No	No
A1017	2011-07-19	2	37	18	135	95	101	93	0	0	36.1	16	120	70	84		0	0	1	0	0	0	1	23	0	2		1			2011-07-20	Selby	45-49	Female	2011-07-19	2011-07-12	No	No	No	No	No	No	No	No	No	No	No	No	No
A1018	2013-01-15	2	36.4	30	127	84	97	96	0	0	36	19	121	60	82		0	0	1	0	0	0	1		1	1	135	0	4.3	84	2011-07-21	Selby	45-49	Male	2011-07-20	2011-07-13	No	No	No	No	No	No	No	No	No	No	No	No	No
A1019	2013-01-15	2	36.4	22	108	64	125	88	1	0	36.7	20	80	60	84		0	0	0	0	0	1	1		1	1	123	0	2.9	39	2011-07-21	Selby	35-39	Female	2011-07-20	2011-07-13	No	No	No	No	No	No	No	No	No	No	No	No	No
A1020	2013-01-15	2		28	122	75	120	96	0	0	37	18	122	75	80		0	0	1	0	0	0	4		1	3	131	0	3.8	91	2011-07-21	Selby	55-59	Male	2011-07-20	2011-07-13	No	No	No	No	No	No	No	No	No	No	No	No	No
A1021	2013-01-22	1							0	0	36.9	40	117	71	128	75	1	0	1	0	0	0	1	240	0	2	132	0	4.3	79	2011-07-22	CHBaragwanath	50-55	Male	2011-07-21	2011-07-18	No	No	No	No	No	No	No	No	No	No	No	No	No
A1022	2013-01-24	1							0	0	36.6	14	116	74	78	94	0	0	1	0	0	0	1	56	0	2	137	0	4.6	73	2011-07-22	CHBaragwanath	30-34	Male	2011-07-21	2011-07-14	No	No	No	No	No	No	No	No	No	No	No	No	No
A1023	2013-02-25	1							0	0	37.2	28	129	110	70	95	1	0	0	1	0	0	4		1	3	142	0	4.7	67	2011-07-22	CHBaragwanath	60+	Female	2011-07-21	2011-07-14	Yes	Yes	No	No	No	No	No	No	No	No	No	No	No
A1024	2012-01-31	1							0	0	37.2	22	99	62	102		1	0	1	0	0	0	3		1	3	138	0	5.8	102	2011-07-22	CHBaragwanath	60+	Female	2011-07-21	2011-07-17	Yes	No	No	No	No	No	Yes	No	No	No	No	No	No
A1025	2013-01-15	2	37.4	24	143	98	120	90	0	0	36	16	110	80	86		0	0	1	0	0	0	1	583	0	1		1			2011-07-25	Selby	35-39	Female	2011-07-24	2011-07-17	No	No	No	No	No	No	No	No	No	No	No	No	No
A1026	2013-01-15	2							0	0	38.8	20	140	74	80		0	0	1	0	0	0	4		1	3		1			2011-07-25	Selby	50-55	Male	2011-07-24	2011-07-20	No	No	No	No	No	No	No	No	No	No	No	No	No
A1027	2013-01-15	2	36.1	18	127	52	80	96	0	0	37.8	20	130	78	80		0	0	0	0	0	1	1	18	0	2	136	0	2.5	43	2011-07-26	Selby	40-44	Female	2011-07-25	2011-07-22	No	No	No	No	No	No	No	No	No	No	No	No	No
A1028	2013-01-15	2	37.5	22	98	64	128	87	0	0	37		145	64	69		0	0	1	0	0	0	1		1	1		1			2011-07-26	Selby	35-39	Male	2011-07-25	2011-07-18	No	No	No	No	No	No	No	No	No	No	No	No	No
A1029	2013-01-15	2	36.8	22	147	80	112	90	0	0	36.9	18	124	80	100		0	0	1	0	0	0	4		1	3		1			2011-07-26	Selby	45-49	Male	2011-07-25	2011-07-18	No	No	No	No	No	No	No	No	No	No	No	No	No
A1030	2013-01-23	1							0	0	37.2	22	147	52	102		0	0	0	1	0	0	4		1	3	131	0	9.2	99	2011-07-27	CHBaragwanath	60+	Male	2011-07-26	2011-07-23	Yes	No	No	No	No	No	Yes	No	No	No	No	No	No
A1031	2013-01-15	2	37	26	118	70	122	96	0	0	37	26	120	74	110		0	0	1	0	0	0	1	43	0	2	131	0	4.1	72	2011-07-28	Selby	35-39	Female	2011-07-27	2011-07-20	No	No	No	No	No	No	No	No	No	No	No	No	No
A1032	2013-01-15	2	36.6	18	104	54	114	90	0	0	37	20	120	74	98		0	0	1	0	0	0	1		1	2		1			2011-07-28	Selby	30-34	Female	2011-07-27	2011-07-20	No	No	No	No	No	No	No	No	No	No	No	No	No
A1033	2013-01-15	2	37.4	20	76	48	117	80	0	1	36.7	20	88	42	120		0	0	1	0	0	0	4		1	3		1			2011-07-28	Selby	40-44	Male	2011-07-27	2011-07-22	No	No	No	No	No	No	No	No	No	No	No	No	No
A1034	2013-01-15	2		18	120	90	78		0	0	36.5	18	101	68	74		0	0	1	0	0	0	4		1	3		1			2011-07-28	Selby	30-34	Male	2011-07-27	2011-07-24	No	No	No	No	No	No	No	No	No	No	No	No	No
A1035	2013-02-02	1							0	0	39.2	36	148	62	106		1	0	1	0	0	0	1	98	0	1	132	0	2.3	67	2011-07-29	CHBaragwanath	45-49	Male	2011-07-28	2011-07-26	No	No	No	No	No	No	No	No	No	No	No	No	No
A1036	2013-02-16	1							0	0	37.2	40	115	63	118	95	1	0	1	0	0	0	1	298	0	2	141	0	7.4	80	2011-08-01	CHBaragwanath	30-34	Female	2011-07-31	2011-07-24	No	No	No	No	No	No	No	No	No	No	No	No	No
A1037	2013-01-15	2	36	18	125	71	102	95	0	0							0	0	1	0	0	0	1	403	0	1		1			2011-08-02	Selby	35-39	Male	2011-08-01	2011-07-27	No	No	No	No	No	No	No	No	No	No	No	No	No
A1038	2013-01-31	1							0	0	36.3	12	121	77	90	94	0	0	1	0	0	0	1	465	0	2	139	0	4.3	63	2011-08-03	CHBaragwanath	25-29	Female	2011-08-02	2011-07-27	No	No	No	No	No	No	No	No	No	No	No	No	No
A1039	2013-01-15	2	36.3	18	133	100	126	93	0	0	38	20	145	107	117		0	1	1	0	0	0	4		1	3	137	0	17	74.3	2011-08-04	Selby	40-44	Male	2011-08-03	2011-08-01	No	No	No	No	No	No	No	No	No	No	No	No	No
A1040	2013-01-29	1							0	0	38.1	22	112	73	112		1	0	1	0	0	0	1	114	0	1	144	0	17.4	172	2011-08-03	CHBaragwanath	35-39	Female	2011-08-02	2011-07-27	No	No	No	No	No	No	No	No	No	No	No	No	No
A1041	2013-01-15	2	36	22	161	56	72	98	1	0	36.9	18	160	70	79	91	0	0	0	1	0	0	4		1	3		1			2011-08-04	Selby	55-59	Female	2011-08-03	2011-08-01	Yes	No	No	No	No	No	No	No	No	No	No	No	No
A1042	2013-01-15	2	36.5	18	116	63	127	99	0	0	39.3	24	112	62	134		0	0	0	0	0	1	1		1	1	136	0	6.5	60	2011-08-04	Selby	25-29	Female	2011-08-03	2011-07-27	No	No	No	No	No	No	No	No	No	No	No	No	No
A1043	2013-01-15	2	39	20	139	98	89	94	0	0	35	25	130	70	92	66	0	0	1	0	0	0	1	136	0	1	138	0	9.2	105	2011-08-04	Selby	60+	Female	2011-08-03	2011-07-30	No	No	No	No	No	No	No	No	No	No	No	No	No
A1044	2013-01-15	2	36.1	20	120	74	150	99	0	0	38.6	20	111	79	145	98	0	0	1	0	0	0	1		1	1	130	0	25.2	520	2011-08-04	Selby	30-34	Female	2011-08-03	2011-07-27	No	No	No	No	No	No	No	No	No	No	No	No	No
A1045	2013-01-15	2	39.5	22	115	65	140	40	1	0	36.9	18			84		0	0	1	0	0	0	1	298	0	2		1			2011-08-05	Selby	30-34	Female	2011-08-04		No	No	No	No	No	No	No	No	No	No	No	No	No
A1046	2013-01-15	2		16	95	50	118	96	0	0	36.6	16	84	55	127	94	0	0	1	0	0	0	1		1	1	129	0	8.8	163	2011-08-05	Selby	45-49	Female	2011-08-04	2011-07-31	No	No	No	No	No	No	No	No	No	No	No	No	No
A1047	2013-01-15	2	36.8	28	100	70	116		0	0	37.6	22	104	76	120		0	0	1	0	0	0	4		1	3	138	0	4.6	67	2011-08-05	Selby	30-34	Male	2011-08-04	2011-07-28	No	No	No	No	No	No	No	No	No	No	No	No	No
A1048	2013-01-15	2	36.2	18	141	92	73	90	0	0	37.2	22	136	80	80	91	0	0	0	1	0	0	4		1	3		1			2011-08-10	Selby	60+	Male	2011-08-09	2011-08-04	No	No	No	No	No	No	No	No	No	No	No	No	No
A1049	2013-01-15	2	38.9	22	116	61	105	89	0	0	37	20	82	48	84	96	0	0	1	0	0	0	4		1	3	138	0	5	73	2011-08-10	Selby	40-44	Female	2011-08-09	2011-08-08	No	No	No	No	No	No	No	No	No	No	No	No	No
A1050	2013-01-15	2	37.4	18	120	67	159	92	0	0	39.4	32	112	79	146	89	0	0	1	0	0	0	4		1	3	136	0	5.9	86	2011-08-10	Selby	35-39	Male	2011-08-09	2011-08-04	No	No	No	No	No	No	No	No	No	No	No	No	No
A1051	2013-02-02	1							0	0	39.2	42	151	94	120	82	1	0	1	0	0	0	1	190	0	2	131	0	9.5	110	2011-08-11	CHBaragwanath	45-49	Male	2011-08-10	2011-08-04	No	No	No	No	No	No	No	No	No	No	No	No	No
A1052	2013-01-15	2	36.5	24	160	89	123		0	0	36.3	18	116	78	115		0	0	0	0	0	1	4		1	3		1			2011-08-10	Selby	50-55	Female	2011-08-09	2011-08-05	Yes	No	No	No	No	No	No	No	No	No	No	No	No
A1053	2013-01-30	1							0	0	40	34	110	91	70		1	0	1	0	0	0	1	134	0	2	122	0	7.7	165	2011-08-11	CHBaragwanath	25-29	Female	2011-08-10	2011-08-08	No	No	No	No	No	No	No	No	No	No	No	No	No
A1054	2013-01-15	2		18	114	67	105	94	0	0	36.7	22	58	34	108	91	0	1	1	0	0	0	4		1	3	141	0	4.3	60	2011-08-12	Selby	45-49	Female	2011-08-11	2011-08-04	No	No	No	No	No	No	No	No	No	No	No	No	No
A1055	2013-01-15	2	36.2	22	117	73	114	98	0	0	36.5	24	120	70	82		0	0	1	0	0	0	4		1	3	127	0	16.9	329	2011-08-12	Selby	35-39	Female	2011-08-11	2011-08-06	No	No	No	No	No	No	No	No	No	No	No	No	No
A1056	2013-01-15	2	38.1	24	128	81	60	98	0	0	39.2	22	125	83	97	97	0	0	1	0	0	0	4		1	3		1			2011-08-12	Selby	30-34	Male	2011-08-11	2011-08-05	No	No	No	No	No	No	No	No	No	No	No	No	No
A1057	2013-01-15	2	36.7	20	153	93	95	98	0	0	36.7	28	109	65	64	91	0	0	1	0	0	0	4		1	3		1			2011-08-12	Selby	55-59	Female	2011-08-11	2011-08-05	Yes	No	No	No	No	No	Yes	No	No	No	No	No	No
A1058	2013-01-16	2	36.9	18	144	73	131	96	0	0	35.2	20	102	67	106	93	0	0	1	0	0	0	2		1	2		1			2011-08-15	Selby	25-29	Female	2011-08-14	2011-08-09	No	No	No	No	No	No	No	No	No	No	No	No	No
A1059	2013-01-15	2		16	183	105	102		1	0	36	18	120	86	112	78	0	0	0	0	0	1	4		1	3		1			2011-08-15	Selby	50-55	Female	2011-08-14	2011-08-12	Yes	No	No	No	No	No	Yes	No	No	No	No	No	No
A1060	2013-01-18	1							0	0	37	40	93	61	72		1	0	1	0	0	0	1	114	0	2	130	0	14.5	157	2011-08-16	CHBaragwanath	30-34	Female	2011-08-15	2011-08-14	No	No	No	No	No	No	No	No	No	No	No	No	No
A1061	2013-01-16	2	36	20	120	80	96	99	0	0	37.2	24	112	73	95	88	0	0	1	0	0	0	3		1	3	134	0	6.9	88	2011-08-17	Selby	50-55	Male	2011-08-16	2011-08-09	No	No	No	No	No	No	No	No	No	No	No	No	No
A1062	2013-03-07	2	36.6	20	120	76	100	95	0	0	37.2	18	124	89	97		0	0	1	0	0	0	1		1	2		1			2011-08-17	Selby	35-39	Male	2011-08-16	2011-08-09	No	No	No	No	No	No	No	No	No	No	No	No	No
A1063	2013-01-24	1							0	0	38.2	22	132	73	115	92	0	0	1	0	0	0	1	156	0	3	125	0	7.8	98	2011-08-18	CHBaragwanath	30-34	Male	2011-08-17	2011-08-13	No	No	No	No	No	No	No	No	No	No	No	No	No
A1064	2011-01-16	2	38	16	129	74	158	65	0	0	37.3	20	94	64	134	58	0	0	0	1	0	0	1		1	2		1			2011-08-18	Selby	30-34	Male	2011-08-18	2011-08-16	No	No	No	No	No	No	No	No	No	No	No	No	No
A1065	2013-01-16	2	37.5	16	115	68	128	77	0	0	36.5	24	107	59	118	81	0	0	0	1	0	0	1		1	2	133	0	2.5	55	2011-08-19	Selby	30-34	Male	2011-08-18	2011-08-14	No	No	No	No	No	No	No	No	No	No	No	No	No
A1066	2013-01-16	2		18	141	80	129		0	0	38	22	97	47	120	97	0	0	0	1	0	0	1		1	1		1			2011-08-19	Selby	30-34	Female	2011-08-18	2011-08-11	No	No	No	No	No	No	No	No	No	No	No	No	No
A1067	2013-01-16	2	36.4	22	130	87	108	83	0	0	37.5	18	113	96	89	80	0	0	0	1	0	0	4		1	3	134	0	4.2	60	2011-08-19	Selby	60+	Female	2011-08-18	2011-08-17	No	No	No	No	No	No	No	No	No	No	No	No	No
A1068	2013-01-16	2	36.5	20	119	71	105	95	0	0	36.5		126	69	126	96	0	0	1	0	0	0	1	630	0	2		1			2011-08-19	Selby	30-34	Female	2011-08-18	2011-08-15	No	No	No	No	No	No	No	No	No	No	No	No	No
A1069	2013-02-15	2	36.8	19	120	69	127	72	0	0	39.5	30	90	58	144		0	0	1	0	0	0	4		1	3	127	0	11.4	157	2011-08-19	Selby	30-34	Female	2011-08-18	2011-08-11	No	No	No	No	No	No	No	No	No	No	No	No	No
A1070	2013-02-15	2	37.3	17	120	67	120	87	0	0	37.5	28	101	74	78		0	0	1	0	0	0	1		1	2		1			2011-08-19	Selby	35-39	Male	2011-08-18	2011-08-11	No	No	No	No	No	No	No	No	No	No	No	No	No
A1071	2013-02-15	2	36.6	16	126	81	109	89	0	0	36		109	97	102	95	0	0	1	0	0	0	4		1	3		1			2011-08-22	Selby	40-44	Male	2011-08-21	2011-08-18	No	No	No	No	No	No	No	No	No	No	No	No	No
A1072	2013-02-15	2		20	130	70	76	90	0	0	36	24	172	89	62	85	0	0	1	0	0	0	4		1	3	132	0	13.1	131	2011-08-22	Selby	60+	Female	2011-08-21	2011-08-16	No	No	No	No	No	No	No	No	No	No	No	No	No
A1073	2013-02-15	2		20	85	50	125	94	0	0	37.1	20	86	55	116	96	0	0	0	0	0	1	4		1	3	140	0	5.9	91	2011-08-22	Selby	55-59	Female	2011-08-21	2011-08-17	No	No	No	No	No	No	No	No	No	No	No	No	No
A1074	2013-02-15	2	37.3	20	121	78	120	93	0	0	36.5	20	104	69	106	90	0	0	1	0	0	0	4		1	3	142	0	4	79	2011-08-22	Selby	40-44	Male	2011-08-21	2011-08-15	No	No	No	No	No	No	No	No	No	No	No	No	No
A1075	2013-02-15	2	37.8	16	98	67	96	92	0	0	36	30	82	53	100	84	0	0	1	0	0	0	1		1	2	132	0	11.3	124	2011-08-22	Selby	35-39	Male	2011-08-21	2011-08-17	No	No	No	No	No	No	No	No	No	No	No	No	No
A1076	2013-02-15	2	36	22	110	77	128	88	0	0	37.1	20			129	79	0	0	0	0	0	1	4		1	3	131	0	4.8	70	2011-08-22	Selby	40-44	Female	2011-08-21	2011-08-14	No	No	No	No	No	No	No	No	No	No	No	No	No
A1077	2013-02-15	2	37.2	26	154	104	65	98	0	0	38.9	18	103	72	140	98	0	0	1	0	0	0	4		1	3		1			2011-08-22	Selby	40-44	Female	2011-08-21	2011-08-14	No	No	No	No	No	No	No	No	No	No	No	No	No
A1078	2013-02-15	2	36.6	24	141	94	98	98	0	0	36.8	44	110	79	68	96	0	0	1	0	0	0	4		1	3		1			2011-08-22	Selby	30-34	Female	2011-08-21	2011-08-16	No	No	No	No	No	No	No	No	No	No	No	No	No
A1079	2013-02-02	1							0	0	37.2	26	114	71	98	91	1	0	1	0	0	0	2		1	3	137	0	5.5	97	2011-08-23	CHBaragwanath	35-39	Male	2011-08-22	2011-08-21	No	No	No	No	No	No	No	No	No	No	No	No	No
A1080	2013-02-15	2	38.2	18	86	59	125		0	0	40		95	54	132	72	0	0	1	0	0	0	4		1	3	142	0	23.4	173	2011-08-25	Selby	35-39	Male	2011-08-24	2011-08-22	No	No	No	No	No	No	No	No	No	No	No	No	No
A1081	2013-01-31	1							0	0	37.2	22	162	48	112	91	0	0	1	0	0	0	2		1	3	136	0	2.6	93	2011-08-23	CHBaragwanath	50-55	Female	2011-08-22	2011-08-18	Yes	No	No	No	No	No	No	No	No	No	No	No	No
A1082	2013-02-15	2	37.5	20	124	78	146	98	0	0	37.9	20	110	75	144	94	0	0	0	1	0	0	1		1	3	132	0	4.9	65	2011-08-24	Selby	30-34	Female	2011-08-23	2011-08-22	No	No	No	No	No	No	No	No	No	No	No	No	No
A1083	2013-02-15	2	36	20	109	65	82	95	0	0	37	24	90	60	87		0	0	0	1	0	0	4		1	3	129	0	4.3	60	2011-08-24	Selby	40-44	Female	2011-08-23	2011-08-17	No	No	No	No	No	No	No	No	No	No	No	No	No
A1084	2013-02-15	2	36.5	20	122	72	98	89	0	0	37	18	109	67	90		0	0	0	1	0	0	4		1	3	127	0	3.1	34	2011-08-24	Selby	60+	Male	2011-08-23	2011-08-16	Yes	No	No	No	No	No	No	No	No	No	No	No	No
A1085	2013-02-15	2	38.5	19	120	67	120	97	0	0	37.3	60	107	72	126	59	0	0	1	0	0	0	1	64	0	2	141	0	3.3	53	2011-08-24	Selby	35-39	Female	2011-08-23	2011-08-16	No	No	No	No	No	No	No	No	No	No	No	No	No
A1086	2013-02-15	2	36.7	16	137	99	94	84	0	0	38	26	137	99	118	79	0	0	0	1	0	0	1	6	0	1	130	0	8.3	76	2011-08-24	Selby	45-49	Male	2011-08-23	2011-08-16	No	No	No	No	No	No	No	No	No	No	No	No	No
A1087	2013-02-15	2	38.5	26	116	74	75	98	0	0	38.9	22	106	72	138	96	0	0	0	1	0	0	1		1	3	136	0	2.1	59	2011-08-25	Selby	25-29	Female	2011-08-24	2011-08-17	No	No	No	No	No	No	No	No	No	No	No	No	No
A1088	2013-02-15	2		18	112	79	88	94	0	0	36.8	20	140	80	116	94	0	0	1	0	0	0	4		1	3	130	0	5.1	80	2011-08-29	Selby	45-49	Male	2011-08-28	2011-08-21	No	No	No	No	No	No	No	No	No	No	No	No	No
A1089	2013-02-15	2	36.4	20	114	87	89	100	0	0	36.2	20	100	72	108	94	0	0	0	1	0	0	4		1	3	130	0	2	59	2011-08-29	Selby	30-34	Female	2011-08-28	2011-08-21	No	No	No	No	No	No	No	No	No	No	No	No	No
A1090	2013-01-23	1							0	0	38.2	24	129	97	93		1	1	1	0	0	0	1		1	3	136	0	3.5	103	2011-08-31	CHBaragwanath	45-49	Female	2011-08-30	2011-08-27	No	No	No	No	No	No	No	No	No	No	No	No	No
A1091	2013-01-21	1	36.9	22	142	83	137	90	0	1	36.7	20	142	83	98	90	0	1	1	0	0	0	1		1	3	123	0	4.2	62	2011-08-31	CHBaragwanath	30-34	Male	2011-08-30	2011-08-26	No	No	No	No	No	No	No	No	No	No	No	No	No
A1092	2013-02-15	2	36.1	22	107	70	145	76	0	0	36.2	26	82	49	129	90	0	0	0	1	0	0	1	54	0	3	125	0	4.6	85	2011-09-01	Selby	40-44	Male	2011-08-31	2011-08-25	No	No	No	No	No	No	No	No	No	No	No	No	No
A1093	2013-02-15	2		20	115	73	82		0	0	36	18	144	88	103		0	0	1	0	0	0	1		1	3		1			2011-09-01	Selby	60+	Male	2011-08-31	2011-08-30	No	No	No	No	No	No	No	No	No	No	No	No	No
A1094	2013-02-15	2	37.5	20	177	63	84	94	0	0	37.4	22	168	72	81	90	0	0	1	0	0	0	4		1	3	137	0	4.4	55	2011-09-01	Selby	50-55	Female	2011-08-31	2011-08-27	No	No	No	No	No	No	No	No	No	No	No	No	No
A1095	2013-02-15	2		19	110	70	119		0	0	36.2	38	96	69	90		0	0	0	1	0	0	1		1	1	131	0	6.7	104	2011-09-01	Selby	40-44	Female	2011-08-31	2011-08-29	No	No	No	No	No	No	No	No	No	No	No	No	No
A1096	2013-02-15	2	37.9	19	120	68	120	95	0	0	38.4	28	89	55	118	91	0	0	1	0	0	0	1		1	2	129	0	6.5	106	2011-09-01	Selby	30-34	Male	2011-08-31	2011-08-24	No	No	No	No	No	No	No	No	No	No	No	No	No
A1097	2013-02-15	2	36.6	24	103	59	70	100	0	0	36.7	19	86	57	68	98	0	0	1	0	0	0	3		1	3	139	0	2.3	44	2011-08-29	Selby	18-24	Female	2011-08-28	2011-08-27	No	No	No	No	No	No	No	No	No	No	No	No	No
A1098	2013-02-15	2	37.6	18	116	91	100	86	0	0	38	22	98	60	104	89	0	0	0	1	0	0	4		1	3		1			2011-08-30	Selby	50-55	Male	2011-08-29	2011-08-24	No	No	No	No	No	No	No	No	No	No	No	No	No
A1099	2013-02-15	2	37.5	20	130	70	110	79	0	0	38	48	112	59	105	96	0	0	0	1	0	0	4		1	3	136	0	6	79	2011-08-30	Selby	30-34	Male	2011-08-29	2011-08-25	No	No	No	No	No	No	No	No	No	No	No	No	No
A1100	2013-02-15	2	36.3	18	150	90	130	95	0	0	36	21	145	105	130	95	0	0	0	0	0	1	4		1	3	143	0	3	60	2011-08-30	Selby	18-24	Female	2011-08-29	2011-08-26	No	No	No	No	No	No	No	No	No	No	No	No	No
A1101	2013-02-15	2	38	24	110	60	112		0	0	38	20	82	51	102	90	0	0	0	1	0	0	1	389	0	1	136	0	6.2	103	2011-08-30	Selby	30-34	Male	2011-08-29	2011-08-26	No	No	No	No	No	No	No	No	No	No	No	No	No
A1102	2013-02-15	2	37.6	16	115	73	97	93	0	0	36.5	19	106	73	90	92	0	0	1	0	0	0	1	54	0	1	134	0	5	82	2011-08-30	Selby	25-29	Male	2011-08-29	2011-08-22	No	No	No	No	No	No	No	No	No	No	No	No	No
A1103	2013-02-15	2	36.7	20	130	90	110	90	0	0	36	20	116	86	93	90	0	0	0	1	0	0	4		1	3	119	0	4.4	86	2011-08-30	Selby	35-39	Male	2011-08-29	2011-08-24	No	No	No	No	No	No	No	No	No	No	No	No	No
A1104	2013-01-22	1	37.6	16	213	185	136	84	0	0	37.6	40	131	78	136		1	0	0	1	0	0	1	44	0	3	143	0	32.9	394	2011-09-02	CHBaragwanath	60+	Male	2011-09-01	2011-08-26	No	No	No	No	No	No	No	No	No	No	No	No	No
A1105	2013-02-27	1							0	0	37.2	24	82	54	92		1	0	1	0	0	0	1	274	0	2	137	0	9	124	2011-09-05	CHBaragwanath	25-29	Female	2011-09-04	2011-09-02	No	No	No	No	No	No	No	No	No	No	No	No	No
A1106	2013-01-20	1							0	0		27	126	75	102	99	1	0	1	0	0	0	3		1	3	137	0	2.8	51	2011-09-05	CHBaragwanath	18-24	Female	2011-09-04	2011-08-31	Yes	Yes	No	No	No	No	No	No	No	No	No	No	No
A1107	2013-01-28	1							0	0	36.1	20	122	69	103		0	0	1	0	0	0	1	78	0	2	129	0	4.9	54	2011-09-05	CHBaragwanath	60+	Female	2011-09-04	2011-08-30	No	No	No	No	No	No	No	No	No	No	No	No	No
A1108	2013-01-20	1							0	0	37.2	20	164	112	104		0	0	1	0	0	0	1	244	0	2	132	0	4.8	68	2011-09-05	CHBaragwanath	60+	Female	2011-09-04	2011-08-28	No	No	No	No	No	No	No	No	No	No	No	No	No
A1109	2013-02-16	1	36.4	20	171	91	128	83	1	0	36.9	29	151	100	113		1	0	1	0	0	0	4		1	3	133	0	5.4	88	2011-09-05	CHBaragwanath	55-59	Female	2011-09-04	2011-08-31	No	No	No	No	No	No	No	No	No	No	No	No	No
A1110	2013-02-15	2		25	100	60	70	97	0	0	36.4	18	87	49	69	93	0	0	0	1	0	0	4		1	3	135	0	4.8	78	2011-09-06	Selby	40-44	Male	2011-09-05	2011-09-03	No	No	No	No	No	No	No	No	No	No	No	No	No
A1111	2013-02-15	2		18	139	77	97		0	0	39	18	107	60	108		0	0	1	0	0	0	4		1	3		1			2011-09-06	Selby	45-49	Female	2011-09-05	2011-09-02	Yes	No	No	No	No	No	No	No	No	No	No	No	No
A1112	2013-02-15	2		20	128	74	100		0	0	36	20	102	70	115		0	0	1	0	0	0	1		1	1		1			2011-09-06	Selby	40-44	Female	2011-09-06	2011-09-01	No	No	No	No	No	No	No	No	No	No	No	No	No
A1113	2013-02-15	2	39.1	18	128	81	108	96	0	0	36.3		113	67	77	92	0	0	0	1	0	0	1	400	0	2	128	0	6	113	2011-09-06	Selby	25-29	Male	2011-09-05	2011-08-31	No	No	No	No	No	No	No	No	No	No	No	No	No
A1114	2013-02-15	2	36.9	20	65	43	60	95	0	0	31	20	100	91	70	91	0	0	0	1	0	0	4		1	3	130	0	6.3	120	2011-09-06	Selby	60+	Female	2011-09-05	2011-08-29	No	No	No	No	No	No	No	No	No	No	No	No	No
A1115	2013-02-15	2	39.1	18	123	70	129		0	0	38.2	26	104	66	125	93	0	0	0	1	0	0	4		1	3	125	0	8.3	102	2011-09-06	Selby	35-39	Male	2011-09-05	2011-08-30	No	No	No	No	No	No	No	No	No	No	No	No	No
A1116	2013-02-15	2		22	164	86	112		0	0	37	22	138	87	124	93	0	0	1	0	0	0	4		1	3	139	0	2.6	46	2011-09-06	Selby	25-29	Female	2011-09-05	2011-09-03	No	No	No	No	No	No	No	No	No	No	No	No	No
A1117	2013-02-15	2	38	20	104	64	127	99	0	0	36.3	20	77	50	80	96	0	0	0	1	0	0	1	140	0	2		1			2011-09-06	Selby	25-29	Female	2011-09-05	2011-09-03	No	No	No	No	No	No	No	No	No	No	No	No	No
A1118	2013-02-15	2	36.9	20	82	51	117	99	0	0	38.6	26	105	55	129	93	0	0	0	1	0	0	4		1	3	133	0	4.8	92	2011-09-06	Selby	45-49	Female	2011-09-05	2011-09-03	No	No	No	No	No	No	No	No	No	No	No	No	No
A1119	2013-02-15	2	36.7	20	89	50	110	96	0	0	35.9	22	111	70	80	98	0	0	1	0	0	0	3		1	3	137	0	7.8	73	2011-09-08	Selby	18-24	Female	2011-09-07	2011-08-31	No	No	No	No	No	No	No	No	No	No	No	No	No
A1120	2013-02-15	2	36.1	23	137	79	129	100	0	0	37	34	108	66	127	89	0	0	0	1	0	0	4		1	3		1			2011-09-08	Selby	18-24	Female	2011-09-07	2011-09-03	Yes	Yes	No	No	No	No	No	No	No	No	No	No	No
A1121	2013-02-15	2	41.9	20	121	61	134	90	0	0	37	28	95	62	118	86	0	0	0	1	0	0	4		1	3	140	0	17.7	163	2011-09-08	Selby	40-44	Female	2011-09-07	2011-09-03	No	No	No	No	No	No	No	No	No	No	No	No	No
A1122	2013-02-15	2	37.2	18	122	83	133	90	0	0	38.4	26	106	70	130		0	0	0	1	0	0	4		1	3	122	0	12.9	104	2011-09-08	Selby	55-59	Male	2011-09-07	2011-08-31	No	No	No	No	No	No	No	No	No	No	No	No	No
A1123	2013-02-15	2	37.8	16	109	70	95	94	0	0	38.5	20	101	51	104	86	0	0	0	1	0	0	4		1	3	127	0	4.2	70	2011-09-08	Selby	35-39	Male	2011-09-07	2011-09-04	No	No	No	No	No	No	No	No	No	No	No	No	No
A1124	2013-02-15	2	37.3	18	120	70	120	93	0	0	37.2	30	105	74	133	82	0	0	0	1	0	0	1	6	0	1	132	0	3	80	2011-09-08	Selby	18-24	Male	2011-09-07	2011-08-31	No	No	No	No	No	No	No	No	No	No	No	No	No
A1125	2013-02-15	2		18	149	64	87		0	0	36	20	140	90	86	88	0	0	1	0	0	0	1		1	1	134	0	8.3	80	2011-09-08	Selby	50-55	Male	2011-09-07	2011-09-01	No	No	No	No	No	No	No	No	No	No	No	No	No
A1126	2013-02-15	2	36.8	24	104	70	69	100	0	0	37.5	30	111	79	110		0	0	1	0	0	0	4		1	3	135	0	4.7	77	2011-09-08	Selby	55-59	Male	2011-09-07	2011-09-01	Yes	No	No	No	No	No	No	No	No	No	No	No	No
A1127	2013-01-25	2	38.8	20	93	60	120	96	0	0	37.2	20	67	42	100	94	0	0	1	0	0	0	4		1	3	137	0	5.2	78	2011-09-09	Selby	30-34	Female	2011-09-08	2011-09-04	No	No	No	No	No	No	No	No	No	No	No	No	No
A1128	2013-01-25	2	37.6	22	128	76	146	92	0	0	36.6	27	112	75	113		0	0	1	0	0	0	4		1	3	138	0	22.8	244	2011-09-09	Selby	45-49	Female	2011-09-08	2011-09-01	No	No	No	No	No	No	No	No	No	No	No	No	No
A1129	2013-01-25	2	36.7	22	100	53	93	93	0	0	36.2	21	92	52	93		0	0	1	0	0	0	1		1	2	133	0	59.5	749	2011-09-09	Selby	35-39	Female	2011-09-08	2011-09-01	No	No	No	No	No	No	No	No	No	No	No	No	No
A1130	2013-02-15	2		18	114	75	115		0	0	37.2	21	96	69	98	93	0	0	1	0	0	0	3		1	3	134	0	3.8	61	2011-09-09	Selby	45-49	Female	2011-09-08	2011-09-01	No	No	No	No	No	No	No	No	No	No	No	No	No
A1131	2013-01-25	2		20	127	81	126		0	0	37.5	26	99	69	116	88	0	0	1	0	0	0	1	125	0	1	138	0	2.9	55	2011-09-09	Selby	30-34	Female	2011-09-08	2011-09-06	No	No	No	No	No	No	No	No	No	No	No	No	No
A1132	2013-01-29	1	39	20	103	59	124	93	0	0	39	22	103	59	126	93	0	0	1	0	0	0	1	279	0	1	123	0	7	106	2011-09-12	CHBaragwanath	35-39	Male	2011-09-11	2011-09-04	No	No	No	No	No	No	No	No	No	No	No	No	No
A1133	2013-01-25	2	36.7	18	127	83	80	94	0	0	38.6	20	100	60	86		0	0	1	0	0	0	1		1	2	138	0	5.7	97	2011-09-13	Selby	30-34	Male	2011-09-12	2011-09-05	No	No	No	No	No	No	No	No	No	No	No	No	No
A1134	2013-01-25	2	37.1	17	120	67	127		0	0	36.5	20	100	60	86		0	0	1	0	0	0	4		1	3		1			2011-09-13	Selby	50-55	Male	2011-09-12	2011-09-09	No	No	No	No	No	No	No	No	No	No	No	No	No
A1135	2013-01-25	2	37.2	26	143	84	109	98	0	0	37.4	19	98	60	93		0	0	0	1	0	0	2		1	3	130	0	2.5	60	2011-09-13	Selby	25-29	Female	2011-09-12	2011-09-06	No	No	No	No	No	No	No	No	No	No	No	No	No
A1136	2013-01-25	2	36.8	20	149	92	80	94	0	0	36.2	18	108	65	70		0	0	0	1	0	0	4		1	3	134	0	10	69	2011-09-13	Selby	60+	Female	2011-09-12	2011-09-08	No	No	No	No	No	No	No	No	No	No	No	No	No
A1137	2012-12-05	2	36	22	142	86	128	95	0	0	36.9	20	106	76	115	93	0	0	0	1	0	0	1		1	3		1			2011-09-13	Selby	45-49	Female	2011-09-12	2011-09-05	No	No	No	No	No	No	No	No	No	No	No	No	No
A1138	2012-12-05	2	36.4	20	153	84	75	98	0	0	36.9		108	74	73		0	0	0	1	0	0	1	250	0	1	133	0	2.7	75	2011-09-14	Selby	40-44	Male	2011-09-13	2011-09-06	No	No	No	No	No	No	No	No	No	No	No	No	No
A1139	2012-12-05	2	36	18	125	80	115	94	0	0	40	24	93	55	120	87	0	0	1	0	0	0	1	22	0	3	128	0	3.5	63	2011-09-14	Selby	25-29	Male	2011-09-13	2011-09-06	No	No	No	No	No	No	No	No	No	No	No	No	No
A1140	2012-12-05	2	36.5	20	128	85	108	96	0	0	37.3	19	113	72	111	95	0	0	0	0	0	1	4		1	3	138	0	1.5	51	2011-09-14	Selby	30-34	Female	2011-09-13	2011-09-08	No	No	No	No	No	No	No	No	No	No	No	No	No
A1141	2012-12-05	2	38.5	22	144	83	138	54	0	0	36.7	30	117	83	116	87	1	0	0	0	0	1	1		1	3	133	0	2.6	56	2011-09-14	Selby	30-34	Female	2011-09-13	2011-09-11	No	No	No	No	No	No	No	No	No	No	No	No	No
A1142	2012-12-05	2	37.3	16	132	81	106	94	0	0	37.3	19	111	60	95	91	0	0	1	0	0	0	1		1	1	137	0	4.3	60	2011-09-14	Selby	30-34	Female	2011-09-13	2011-09-12	No	No	No	No	No	No	No	No	No	No	No	No	No
A1143	2012-12-05	2	39.1	20	80	50	140	90	0	0	39.9	34	94	62	154	78	0	1	1	0	0	0	4		1	3	133	0	6.1	101	2011-09-14	Selby	30-34	Male	2011-09-13	2011-09-06	No	No	No	No	No	No	No	No	No	No	No	No	No
A1144	2013-01-29	1							0	0	36.7	14	113	46	83	91	0	0	1	0	0	0	4		1	3	126	0	4.5	74	2011-09-15	CHBaragwanath	60+	Female	2011-09-14	2011-09-08	No	No	No	No	No	No	No	No	No	No	No	No	No
A1145	2013-01-20	1	37	24	112	66	112	82	1	0	37.5	24	112	66	112	82	1	0	1	0	0	0	1	99	0	3	134	0	13.1	497	2011-09-15	CHBaragwanath	40-44	Male	2011-09-14	2011-09-11	No	No	No	No	No	No	No	No	No	No	No	No	No
A1146	2012-12-05	2	36.1	18	158	88	64	95	0	0	35.9	19	132	95	64		0	0	0	1	0	0	4		1	3		1			2011-09-16	Selby	60+	Female	2011-09-15	2011-09-14	Yes	Yes	No	No	No	No	No	No	No	No	No	No	No
A1147	2012-12-05	2	37	20	100	69	93	91	0	0	39.4	18	128	77	118		0	0	1	0	0	0	1		1	2		1			2011-09-19	Selby	45-49	Female	2011-09-18	2011-09-15	No	No	No	No	No	No	No	No	No	No	No	No	No
A1148	2012-12-07	2	37.3	22	155	97	145	99	0	0	39.4	20	113	76	146		0	0	0	1	0	0	4		1	3	122	0	3.2	86	2011-09-19	Selby	30-34	Female	2011-09-18	2011-09-11	No	No	No	No	No	No	No	No	No	No	No	No	No
A1149	2012-12-07	2	39.2		138	76	122		0	0	39.1	30	120	78	120		0	0	0	1	0	0	1	430	0	1		1			2011-09-19	Selby	35-39	Female	2011-09-18	2011-09-16	No	No	No	No	No	No	No	No	No	No	No	No	No
A1150	2012-12-05	2	36.3	18	125	85	106	96	0	0	35	23	100	64	104	95	0	0	0	1	0	0	2		1	2	136	0	3.3	57	2011-09-19	Selby	40-44	Male	2011-09-18	2011-09-12	No	No	No	No	No	No	No	No	No	No	No	No	No
A1151	2013-02-02	1	37	20	100	60	110		1	0	37.2	22	106	64	112		1	0	0	1	0	0	1	58	0	1	138	0	56.4	1299	2011-09-20	CHBaragwanath	45-49	Male	2011-09-20	2011-09-15	No	No	No	No	No	No	No	No	No	No	No	No	No
A1152	2013-01-28	1							0	0	37.2	28	137	89	100	90	0	0	0	0	1	0	1	462	0	3	128	0	6.3	101	2011-09-20	CHBaragwanath	60+	Female	2011-09-19	2011-09-17	No	No	No	No	No	No	No	No	No	No	No	No	No
A1153	2013-01-30	1							0	0	37.2	26	120	74	106	100	1	0	1	0	0	0	3		1	3	137	0	5.4	111	2011-09-20	CHBaragwanath	60+	Female	2011-09-19	2011-09-17	No	No	No	No	No	No	No	No	No	No	No	No	No
A1154	2013-01-10	1	36.2	28	124	84	118	94	1	0	36.2	42	124	84	118		1	0	1	0	0	0	1	21	0	2	133	0	33.7	280	2011-09-20	CHBaragwanath	30-34	Female	2011-09-18	2011-09-17	No	No	No	No	No	No	No	No	No	No	No	No	No
A1155	2012-12-07	2	38.9	18	208	86	106	96	0	0	39.1	30	143	73	105		0	0	1	0	0	0	4		1	3	135	0	4.5	68	2011-09-21	Selby	60+	Male	2011-09-20	2011-09-16	No	No	No	No	No	No	No	No	No	No	No	No	No
A1156	2012-12-07	2	37.4	20	97	59	20	90	0	0	39	50	108	67	129		0	0	0	1	0	0	1		1	1	129	0	10	181	2011-09-21	Selby	35-39	Female	2011-09-20	2011-09-14	No	No	No	No	No	No	No	No	No	No	No	No	No
A1157	2012-12-07	2	37.1	22	142	67	132	99	0	0	37.7	22	119	72	97		0	0	0	1	0	0	4		1	3	131	0	5	89	2011-09-21	Selby	18-24	Female	2011-09-20	2011-09-16	Yes	Yes	No	No	No	No	No	No	No	No	No	No	No
A1158		2							0	0	36.8	22	87	56	136		0	0	0	1	0	0	4		1	3	138	0	8.4	110	2011-09-21	Selby	45-49	Female	2011-09-20	2011-09-13	Yes	Yes	No	No	No	No	No	No	No	No	No	No	No
A1159	2012-12-07	2		17	120	69	120		0	0	36	18	110	70	98		0	0	0	0	0	1	4		1	3		1			2011-09-21	Selby	25-29	Male	2011-09-20	2011-09-17	No	No	No	No	No	No	No	No	No	No	No	No	No
A1160	2012-12-07	2	36.5	20	138	89	98	96	0	0	36	20	126	80	102		0	0	0	1	0	0	2		1	3		1			2011-09-21	Selby	30-34	Male	2011-09-20	2011-09-19	No	No	No	No	No	No	No	No	No	No	No	No	No
A1161	2013-02-26	1							0	0	38.2	40	95	65	160		1	0	1	0	0	0	1	62	0	2	129	0	33.5	525	2011-09-22	CHBaragwanath	35-39	Male	2011-09-21	2011-09-14	No	No	No	No	No	No	No	No	No	No	No	No	No
A1162	2012-12-07	2	36.9	20	137	77	93	95	0	0	35.7	19	110	62	74		0	0	0	1	0	0	1		1	1		1			2011-09-26	Selby	50-55	Female	2011-09-25	2011-09-21	No	No	No	No	No	No	No	No	No	No	No	No	No
A1163	2012-12-07	2	36.2	18	187	99	93	96	0	0	36	20	129	67	78	96	0	0	0	0	0	1	4		1	3		1			2011-09-26	Selby	60+	Female	2011-09-25	2011-09-22	No	No	No	No	No	No	No	No	No	No	No	No	No
A1164	2012-12-07	2	37.1	22	180	109	120	96	0	0	37	22	161	113	94	91	0	0	0	1	0	0	2		1	3	137	0	4.5	67	2011-09-26	Selby	18-24	Female	2011-09-25	2011-09-23	No	No	No	No	No	No	No	No	No	No	No	No	No
A1165	2012-12-07	2	36.5	20	104	65	109	93	0	0	39.8	21	110	78	121	86	0	0	1	0	0	0	4		1	3		1			2011-09-26	Selby	45-49	Male	2011-09-25	2011-09-23	No	No	No	No	No	No	No	No	No	No	No	No	No
A1166	2013-01-17	1	37.5	24	99	64	142	86	0	1	37.9	37	102	62	140		1	1	0	1	0	0	1	3	0	2	137	0	11	92	2011-09-27	CHBaragwanath	25-29	Male	2011-09-26	2011-09-23	No	No	No	No	No	No	No	No	No	No	No	No	No
A1167	2012-12-07	2	37.1	19	120	69	127	96	0	0	38.9	25	77	52	154	90	0	0	0	1	0	0	1	8	0	2		1			2011-09-28	Selby	35-39	Female	2011-09-27	2011-09-20	No	No	No	No	No	No	No	No	No	No	No	No	No
A1168	2012-12-07	2	36.5	16	143	87	117	75	0	0	36.5	30	108	53	100		0	0	1	0	0	0	4		1	3		1			2011-09-28	Selby	55-59	Female	2011-09-27	2011-09-20	Yes	No	No	No	No	No	No	No	No	No	No	No	No
A1169	2012-12-07	2	37.7	22	106	66	84	95	0	0	36.4	18	100	65	99	93	0	0	0	0	0	1	1	413	0	2		1			2011-09-28	Selby	40-44	Female	2011-09-27	2011-09-23	No	No	No	No	No	No	No	No	No	No	No	No	No
A1170	2012-12-07	2		20	90	56	148		0	0	39	18	92	59	148		0	0	0	1	0	0	1		1	1	134	0	9.6	201	2011-09-28	Selby	30-34	Female	2011-09-27	2011-09-23	No	No	No	No	No	No	No	No	No	No	No	No	No
A1171	2012-12-07	2	37	19	117	67	127		0	0	37	20	85	53	95		0	0	1	0	0	0	4		1	3	134	0	4.2	78	2011-09-28	Selby	30-34	Female	2011-09-27	2011-09-24	No	No	No	No	No	No	No	No	No	No	No	No	No
A1172	2012-12-07	2	37.8	19	137	72	127	98	0	0	36.7	35	122	79	101	93	0	0	1	0	0	0	1	800	0	1	138	0	2.7	52	2011-09-28	Selby	25-29	Female	2011-09-27	2011-09-20	No	No	No	No	No	No	No	No	No	No	No	No	No
A1173	2012-12-07	2	37.5	22	83	50	115	90	0	0	37.3	28	93	58	113	66	0	0	1	0	0	0	1		1	1		1			2011-09-28	Selby	30-34	Female	2011-09-27	2011-09-25	No	No	No	No	No	No	No	No	No	No	No	No	No
A1174	2012-12-07	2	37.6	20	128	62	90		0	0	35.5	26	88	58	101	88	0	0	0	1	0	0	1		1	2	137	0	2.5	52	2011-09-28	Selby	60+	Female	2011-09-27	2011-09-22	No	No	No	No	No	No	No	No	No	No	No	No	No
A1175	2012-12-07	2	36.7	20	112	83	102	92	0	0	37	18	115	76	88	91	0	0	1	0	0	0	1		1	2	130	0	4	57	2011-09-29	Selby	40-44	Female	2011-09-28	2011-09-24	No	No	No	No	No	No	No	No	No	No	No	No	No
A1176	2012-12-07	2	37.9	19	120	67	127	93	0	0							0	0	1	0	0	0	4		1	3	135	0	5.5	57	2011-09-29	Selby	35-39	Male	2011-09-28	2011-09-22	No	No	No	No	No	No	No	No	No	No	No	No	No
A1177	2012-12-07	2	38.1		106	61	120	90	0	0	35.9	20	106	67	86	94	0	1	0	1	0	0	1		1	1		1			2011-09-29	Selby	60+	Male	2011-09-28	2011-09-21	No	No	No	No	No	No	No	No	No	No	No	No	No
A1178	2013-01-24	1	37	20	139	58	115	61	0	0	37.2	22	134	52	112	100	1	0	0	1	0	0	1	1181	0	2	142	0	7.8	73	2011-09-30	CHBaragwanath	60+	Female	2011-09-29	2011-09-22	No	No	No	No	No	No	No	No	No	No	No	No	No
A1179		2	37.5	18	95	55	60	98	0	0	36.7	26	94	66	113		0	0	1	0	0	0	4		1	3	132	0	17.9	504	2011-10-03	Selby	40-44	Male	2011-10-02	2011-09-27	No	No	No	No	No	No	No	No	No	No	No	No	No
A1180	2013-01-11	2	37.9	20	133	88	107	99	0	0	36.7	28	108	72	95	100	0	0	0	1	0	0	4		1	3		1			2011-10-03	Selby	18-24	Female	2011-10-02	2011-09-28	No	No	No	No	No	No	No	No	No	No	No	No	No
A1181	2013-01-11	2		20	120	80	88	97	0	0	36.7	22	109	78	131	87	0	0	1	0	0	0	4		1	3		1			2011-10-03	Selby	40-44	Male	2011-10-02	2011-09-28	No	No	No	No	No	No	No	No	No	No	No	No	No
A1182	2013-01-11	2	36.7	18	130	80	121	92	0	0	38.2	28	101	62	122	81	0	0	0	1	0	0	4		1	3	135	0	3.5	74	2011-10-03	Selby	50-55	Female	2011-10-02	2011-09-29	No	No	No	No	No	No	No	No	No	No	No	No	No
A1183	2012-12-11	2		18	100	67	127	96	0	0	35.3	38	97	74	127	93	0	0	0	0	0	1	4		1	3	140	0	7	83	2011-10-03	Selby	40-44	Female	2011-10-02	2011-09-27	No	No	No	No	No	No	No	No	No	No	No	No	No
A1184	2013-01-11	2	37	24	129	95	115	95	0	0	37.5	26	123	74	102	96	0	0	0	1	0	0	4		1	3	143	0	3.4	66	2011-10-04	Selby	30-34	Female	2011-10-03	2011-09-30	No	No	No	No	No	No	No	No	No	No	No	No	No
A1185	2013-01-11	2		20	95	69	90	98	0	0	37.2	38	113	61	118	88	0	0	0	1	0	0	4		1	3	129	0	22.8	55	2011-10-04	Selby	30-34	Female	2011-10-03	2011-09-30	No	No	No	No	No	No	No	No	No	No	No	No	No
A1186	2013-01-23	1	37.2	20	129	89	129	96	0	0	37.8	29	129	89	120	96	0	0	1	0	0	0	1	486	0	3	128	0	66.7	796	2011-10-05	CHBaragwanath	30-34	Female	2011-10-04	2011-09-28	No	No	No	No	No	No	No	No	No	No	No	No	No
A1187	2013-01-31	1							0	0	37.9	34	164	56	116		1	0	1	0	0	0	3		1	3	134	0	4.1	66	2011-10-05	CHBaragwanath	60+	Male	2011-10-04	2011-09-30	Yes	Yes	No	No	No	No	No	No	No	No	No	No	No
A1188	2013-01-28	1							0	0	37.2	24	134	89	102		1	0	1	0	0	0	3		1	3	135	0	9	101	2011-10-05	CHBaragwanath	45-49	Male	2011-10-04	2011-10-02	Yes	No	No	No	No	No	Yes	No	No	No	No	No	No
A1189	2013-01-11	2							0	0	37.4		174	105	113	93	0	0	0	1	0	0	4		1	3	137	0	8.3	56	2011-10-06	Selby	60+	Female	2011-10-05	2011-09-29	Yes	No	No	No	No	No	No	No	No	No	No	No	No
A1190	2013-01-11	2	37.4	20	92	56	94	97	0	0	39.1	22	113	69	98	93	0	0	0	1	0	0	4		1	3		1			2011-10-06	Selby	40-44	Male	2011-10-05	2011-10-04	No	No	No	No	No	No	No	No	No	No	No	No	No
A1191	2013-01-11	2	38.4	22	131	88	131	89	0	0	39		113	89	110		0	0	0	1	0	0	1		1	2	126	0	56.2	119	2011-10-06	Selby	35-39	Female	2011-10-05	2011-09-29	No	No	No	No	No	No	No	No	No	No	No	No	No
A1192	2013-01-11	2	37.2	20	90	88	110	94	0	0	38.8	24	103	69	125	90	0	0	0	1	0	0	1		1	2	128	0	2.9	56	2011-10-06	Selby	25-29	Female	2011-10-05	2011-09-28	No	No	No	No	No	No	No	No	No	No	No	No	No
A1193	2013-01-11	2	36.6	20	139	77	107	96	0	0							0	0	1	0	0	0	1	130	0	2		1			2011-10-06	Selby	35-39	Female	2011-10-05	2011-09-29	No	No	No	No	No	No	No	No	No	No	No	No	No
A1194	2013-01-11	2	37.5	20	118	73	114	95	0	0	37.6	22	104	70	84	96	0	0	1	0	0	0	4		1	3		1			2011-10-06	Selby	18-24	Male	2011-10-05	2011-10-01	No	No	No	No	No	No	No	No	No	No	No	No	No
A1195	2013-01-11	2	39.2	20	112	74	94	96	0	0	38.5		95	63	99	92	0	0	0	0	0	0	4		1	3		1			2011-10-06	Selby	45-49	Male	2011-10-05	2011-10-01	No	No	No	No	No	No	No	No	No	No	No	No	No
A1196	2013-01-25	1							0	0	36.5	32	126	66	74	66	1	0	0	1	0	0	2		1	3	134	0	3.8	94	2011-10-10	CHBaragwanath	60+	Female	2011-10-09	2011-10-04	Yes	No	No	No	No	No	Yes	No	No	No	No	No	No
A1197	2013-01-30	1							0	0	36.3	16	106	56	95		1	0	1	0	0	0	1	40	0	1	127	0	4	71	2011-10-10	CHBaragwanath	30-34	Female	2011-10-09	2011-10-06	No	No	No	No	No	No	No	No	No	No	No	No	No
A1198		2	36.9	22	105	65	119	98	0	0	39	26	100	50	114	94	0	0	0	1	0	0	4	576	0	2		1			2011-10-10	CHBaragwanath	35-39	Male	2011-10-09	2011-10-08	Yes	No	No	No	No	No	Yes	No	No	No	No	No	No
A1199	2013-01-11	2	37.4	20	87	52	99	96	0	0	38	26	88	57	101		0	0	0	1	0	0	1		1	1		1			2011-10-11	Selby	35-39	Male	2011-10-10	2011-10-04	No	No	No	No	No	No	No	No	No	No	No	No	No
A1200	2013-01-11	2		20	105	70	115	96	1	0	38	40	92	51	115	95	1	0	0	1	0	0	4	74	0	3	133	0	5.4	75	2011-10-11	Selby	35-39	Female	2011-10-10	2011-10-04	No	No	No	No	No	No	No	No	No	No	No	No	No
A1201	2013-01-11	2	35.9	18	109	68	80	96	0	0	36.6	20	110	72	92		0	0	0	0	0	1	4		1	3		1			2011-10-11	Selby	25-29	Female	2011-10-10	2011-10-06	Yes	Yes	No	No	No	No	No	No	No	No	No	No	No
A1202	2013-01-11	2	36.2	22	96	57	128	95	0	0	37.5	28	110	74	126	85	0	0	0	1	0	0	4	2	0	3	142	0	9.1	90	2011-10-13	Selby	40-44	Female	2011-10-12	2011-10-05	No	No	No	No	No	No	No	No	No	No	No	No	No
A1203	2013-01-11	2		28	90	60	72		0	0	39.1	46	100	70	115	91	0	0	0	0	0	1	1	352	0	2		1			2011-10-13	Selby	35-39	Female	2011-10-12	2011-10-10	No	No	No	No	No	No	No	No	No	No	No	No	No
A1204	2013-01-11	2	37.2	20	133	78	168	92	0	0	37.3	18	120	75	135	92	0	0	1	0	0	0	4		1	3	138	0	3.5	58	2011-10-14	Selby	25-29	Female	2011-10-13	2011-10-08	No	No	No	No	No	No	No	No	No	No	No	No	No
A1205	2013-01-11	2	37.8	26	104	44	114	98	0	0	36.7	18	85	60	98	98	0	0	0	0	0	1	1	150	0	2	135	0	24	158	2011-10-14	Selby	18-24	Female	2011-10-13	2011-10-09	No	No	No	No	No	No	No	No	No	No	No	No	No
A1206	2013-01-11	2	36.6	20	127	75	83	96	0	0	36.9	18	93	66	95	93	0	0	0	1	0	0	4		1	3	138	0	7.7	69	2011-10-14	Selby	60+	Female	2011-10-13	2011-10-06	No	No	No	No	No	No	No	No	No	No	No	No	No
A1207	2013-01-11	2	38.3	26	99	68	119	94	0	0	39	22	99	62	115		0	0	1	0	0	0	1		1	3		1			2011-10-14	Selby	25-29	Male	2011-10-13	2011-10-10	No	No	No	No	No	No	No	No	No	No	No	No	No
A1208	2013-01-11	2		52			156		0	0	39.2	40	96	66	160		0	0	1	0	0	0	1		1	3	138	0	4	62	2011-10-14	Selby	40-44	Female	2011-10-13	2011-10-10	No	No	No	No	No	No	No	No	No	No	No	No	No
A1209	2013-03-11	2		22	95	49	117	97	0	0	36.7	20	102	75	112	90	0	0	0	1	0	0	1	124	0	1	132	0	3.7	84	2011-10-14	Selby	50-55	Female	2011-10-13	2011-10-10	No	No	No	No	No	No	No	No	No	No	No	No	No
A1210	2013-01-11	2			100	71		98	0	0	36.8	32	135	107	69		0	0	1	0	0	0	4		1	3		1			2011-10-14	Selby	45-49	Female	2011-10-13	2011-10-06	No	No	No	No	No	No	No	No	No	No	No	No	No
A1211	2013-01-11	2	36.2	18	94	59	117	97	0	0	37.5	22	104	65	95	94	0	0	0	1	0	0	1	590	0	2	138	0	6.5	75	2011-10-14	Selby	35-39	Female	2011-10-13	2011-10-10	No	No	No	No	No	No	No	No	No	No	No	No	No
A1212	2013-01-11	2	37.5	22	103	73	97	95	0	0	39.4	32	117	80	114		0	0	0	1	0	0	4		1	3		1			2011-10-14	Selby	55-59	Female	2011-10-13	2011-10-06	No	No	No	No	No	No	No	No	No	No	No	No	No
A1213	2013-03-07	2	36.5	14	131	86	83		0	0	36.6	22	130	81	90	90	0	0	1	0	0	0	2		1	3		1			2011-10-18	Selby	45-49	Female	2011-10-17	2011-10-10	No	No	No	No	No	No	No	No	No	No	No	No	No
A1214	2013-01-11	2		14	104	64	141	97	0	0	38.1				132	94	0	0	0	1	0	0	4		1	2		1			2011-10-18	Selby	25-29	Female	2011-10-17	2011-10-10	No	No	No	No	No	No	No	No	No	No	No	No	No
A1215	2013-01-11	2	40.4	22	98	65	123	94	0	0	38	22	100	69	123	91	0	0	0	1	0	0	4		1	3		1			2011-10-19	Selby	35-39	Male	2011-10-18	2011-10-17	No	No	No	No	No	No	No	No	No	No	No	No	No
A1216		2	36.5	14	152	88	148	97	0	0	36.1		160	99	130	91	0	0	0	1	0	0	1		1	3		1			2011-10-19	Selby	30-34	Male	2011-10-18	2011-10-16	No	No	No	No	No	No	No	No	No	No	No	No	No
A1217	2013-01-11	2	36.2	24	126	81	66	89	0	0	36.5	38	124	77	78		0	0	1	0	0	0	4		1	3	141	0	8.1	96	2011-10-19	Selby	60+	Female	2011-10-18	2011-10-13	Yes	No	No	No	No	No	Yes	No	No	No	No	No	No
A1218	2013-01-11	2	36.2	22	116	60	63	98	0	0	37.4	18	109	63	73	96	0	0	1	0	0	0	4		1	3	139	0	4.6	106	2011-10-19	Selby	18-24	Male	2011-10-18	2011-10-13	No	No	No	No	No	No	No	No	No	No	No	No	No
A1219	2013-01-17	1							0	0	38.2	38	202	135	96		1	0	0	1	0	0	2		1	3	112	0	5	79	2011-10-20	CHBaragwanath	60+	Male	2011-10-19	2011-10-16	No	No	No	No	No	No	No	No	No	No	No	No	No
A1220	2013-01-11	2	37.7	18	152	98	99	90	0	0	36.8	20	106	75	111		0	0	0	1	0	0	4		1	3		1			2011-10-21	Selby	55-59	Male	2011-10-20	2011-10-19	No	No	No	No	No	No	No	No	No	No	No	No	No
A1221	2013-01-10	2	37.4	20	110	60	100	98	0	0	37	19	105	64	78	96	0	0	1	0	0	0	4		1	3	134	0	8.5	94	2011-10-21	Selby	25-29	Male	2011-10-20	2011-10-15	No	No	No	No	No	No	No	No	No	No	No	No	No
A1222	2013-01-11	2	37.3	22	128	74	122	98	0	0	36.8	38	91	89	107	94	0	0	0	1	0	0	4		1	3	141	0	2.1	56	2011-10-21	Selby	25-29	Female	2011-10-20	2011-10-16	No	No	No	No	No	No	No	No	No	No	No	No	No
A1223	2012-12-07	2	37.2	18	112	76	67	98	0	0	36.7	22	113	79	52	95	0	0	0	1	0	0	1		1	3	136	0	2.8	82	2011-10-21	Selby	35-39	Male	2011-10-20	2011-10-13	No	No	No	No	No	No	No	No	No	No	No	No	No
A1224	2012-12-07	2	36	24	126	81	106	94	0	0	39	34	116	72	155	93	0	0	1	0	0	0	1		1	2	133	0	4.9	66	2011-10-24	Selby	40-44	Female	2011-10-23	2011-10-17	No	No	No	No	No	No	No	No	No	No	No	No	No
A1225	2013-02-26	1							0	0	37.2	40	152	94	122		1	0	1	0	0	0	1	131	0	1	131	0	5.9	63	2011-10-25	CHBaragwanath	35-39	Female	2011-10-24	2011-10-24	No	No	No	No	No	No	No	No	No	No	No	No	No
A1226	2012-12-07	2	40.1	20	100	67	133	94	0	0	39.1	26	110	68	134	90	0	0	0	0	0	1	4		1	3		1			2011-10-26	Selby	35-39	Female	2011-10-25	2011-10-21	Yes	Yes	No	No	No	No	No	No	No	No	No	No	No
A1227	2012-12-07	2	38	20	83	51	96	86	0	0	35.8	26	94	58	77	90	0	0	0	0	0	1	4		1	3	134	0	20.9	296	2011-10-26	Selby	35-39	Male	2011-10-25	2011-10-19	No	No	No	No	No	No	No	No	No	No	No	No	No
A1228	2012-12-07	2	36.4	24	135	78	100	98	0	0	37	24	119	78	101	95	0	0	1	0	0	0	1	700	0	2	138	0	4.1	65	2011-10-26	Selby	25-29	Female	2011-10-25	2011-10-24	No	No	No	No	No	No	No	No	No	No	No	No	No
A1229	2012-12-07	2		27	124	102	160	96	0	0	36.7	32	110	86	140	94	0	0	0	0	0	1	4		1	3	138	0	6.9	73	2011-10-26	Selby	45-49	Male	2011-10-25	2011-10-18	Yes	Yes	No	No	No	No	No	No	No	No	No	No	No
A1230	2012-12-07	2	36.1	20	115	77	130	89	0	0	36	24	110	70	112		0	0	0	1	0	0	1		1	2	133	0	7.7	111	2011-10-26	Selby	45-49	Female	2011-10-25	2011-10-19	No	No	No	No	No	No	No	No	No	No	No	No	No
A1231	2013-02-16	1							0	0	37.2	20	135	62	106		1	0	0	1	0	0	1	10	0	1	123	0	7.5	58	2011-10-27	CHBaragwanath	50-55	Male	2011-10-26	2011-10-19	No	No	No	No	No	No	No	No	No	No	No	No	No
A1232	2012-12-07	2	35.6	18	81	51	107	97	0	0	38.9	24	86	55	128	84	0	0	1	0	0	0	1		1	3	135	0	4.7	54	2011-10-28	Selby	18-24	Female	2011-10-27	2011-10-25	No	No	No	No	No	No	No	No	No	No	No	No	No
A1233	2012-12-07	2	37	20	130	102	109	94	0	0	36.8	26	114	82	99	90	0	0	1	0	0	0	1	28	0	1	130	0	2.4	75	2011-10-28	Selby	40-44	Female	2011-10-27	2011-10-22	No	No	No	No	No	No	No	No	No	No	No	No	No
A1234	2012-12-07	2	36.8	16	77	51	68	98	0	0	36.7	20	120	57	96		0	0	0	0	0	1	1		1	1		1			2011-10-28	Selby	50-55	Male	2011-10-27	2011-10-20	No	No	No	No	No	No	No	No	No	No	No	No	No
A1235	2012-12-07	2	36	18	131	89	60	92	0	0	36.2	20	159	68	60		0	0	1	0	0	0	4		1	3	130	0	13.3	182	2011-10-31	Selby	60+	Female	2011-10-30	2011-10-23	Yes	No	No	No	No	No	Yes	No	No	No	No	No	No
A1236	2012-12-07	2	36.1	24	55	37	122	96	0	0	37.2	22	104	57	111	93	0	0	1	0	0	0	1		1	2	127	0	6.4	72	2011-10-31	Selby	25-29	Female	2011-10-30	2011-10-29	No	No	No	No	No	No	No	No	No	No	No	No	No
A1237	2012-12-07	2		20	180	94	115	93	0	0	37.7	24	112	79	106	90	0	0	0	0	0	1	4		1	3	137	0	4.9	63	2011-10-31	Selby	60+	Male	2011-10-30	2011-10-25	Yes	No	No	No	No	No	No	No	No	No	No	No	No
A1238	2012-12-07	2	36.5	20	104	72	139	94	0	0	36		116	75	96	94	0	0	1	0	0	0	4		1	2	125	0	9.3	161	2011-10-31	Selby	30-34	Male	2011-10-30	2011-10-23	No	No	No	No	No	No	No	No	No	No	No	No	No
A1239	2013-02-25	1							0	0	37.2	26	162	64	96		1	0	1	0	0	0	1	208	0	1	136	0	4.8	68	2011-11-01	CHBaragwanath	18-24	Female	2011-10-31	2011-10-24	No	No	No	No	No	No	No	No	No	No	No	No	No
A1240	2013-01-29	1							0	0	38.6	28	110	68	110	90	0	0	1	0	0	0	1	452	0	2	130	0	16.9	213	2011-11-01	CHBaragwanath	45-49	Male	2011-10-31	2011-10-28	No	No	No	No	No	No	No	No	No	No	No	No	No
A1241	2012-12-07	2	36	24	137	68	102	98	0	0	36	24	115	60	122		0	0	0	0	0	1	1		1	3	154	0	10.2	113	2011-10-24	Selby	50-55	Female	2011-10-23	2011-10-19	No	No	No	No	No	No	No	No	No	No	No	No	No
A1242	2012-12-07	2	36.1	22	127	79	146	92	0	0	37.2	20	122	80	134		0	0	0	1	0	0	4		1	3	137	0	3.7	77	2011-10-24	Selby	35-39	Female	2011-10-23	2011-10-17	No	No	No	No	No	No	No	No	No	No	No	No	No
A1243	2012-12-07	2	38	18	170	64	96	89	0	0	37.9	24	113	67	96	93	0	0	1	0	0	0	4		1	3	138	0	3	64	2011-10-24	Selby	30-34	Male	2011-10-23	2011-10-18	No	No	No	No	No	No	No	No	No	No	No	No	No
A1244	2012-12-11	2	39.1	22	100	62	146	91	0	0	36.7	36	108	65	135	92	0	0	0	1	0	0	1		1	2	137	0	2.8	77	2011-11-02	Selby	40-44	Female	2011-11-01	2011-10-26	Yes	Yes	No	No	No	No	No	No	No	No	No	No	No
A1245	2012-12-07	2	37.8	16	124	68	104	90	0	0	36.8		128	92	115	87	0	0	0	0	0	1	4		1	3	133	0	13.9	203	2011-11-02	Selby	55-59	Male	2011-11-01	2011-10-25	No	No	No	No	No	No	No	No	No	No	No	No	No
A1246	2012-12-11	2	36.9	24	106	68	111		0	0	36	26	138	82	132		0	0	0	1	0	0	1		1	1	131	0	3.6	38	2011-11-03	Selby	30-34	Female	2011-11-02	2011-10-26	No	No	No	No	No	No	No	No	No	No	No	No	No
A1247	2012-12-11	2	38	20	136	89	151	90	0	0	40.5	20	109	69	136	85	0	0	1	0	0	0	4		1	3	130	0	2.7	41	2011-11-03	Selby	50-55	Female	2011-11-02	2011-10-26	No	No	No	No	No	No	No	No	No	No	No	No	No
A1248	2012-12-11	2	38.4	24	127	77	148	90	0	0	38.8	28	81	56	126	96	0	0	0	0	0	1	1	5	0	3	122	0	11.1	120	2011-11-03	Selby	35-39	Male	2011-11-02	2011-10-27	No	No	No	No	No	No	No	No	No	No	No	No	No
A1249	2013-01-20	1							0	0	37.2	24	95	66	107		1	0	1	0	0	0	1		1	1	123	0	6	83	2011-11-04	CHBaragwanath	35-39	Female	2011-11-03	2011-10-27	Yes	No	No	No	No	No	No	No	No	No	No	No	No
A1250	2013-01-17	1							0	0	37.7	30	92	50	103	100	1	0	1	0	0	0	1	174	0	2	128	0	6.8	193	2011-11-04	CHBaragwanath	40-44	Female	2011-11-03	2011-10-31	No	No	No	No	No	No	No	No	No	No	No	No	No
A1251	2012-12-11	2	36.2	22	152	72	112	77	0	0	36	22	110	72	82	77	0	0	0	1	0	0	4		1	3	130	0	4.6	67	2011-11-07	Selby	60+	Female	2011-11-06	2011-11-04	Yes	Yes	No	No	No	No	No	No	No	No	No	No	No
A1252	2012-12-11	2	36.8	20	117	78	121	100	0	0							0	0	1	0	0	0	1		1	1	131	0	8.6	142	2011-11-07	Selby	45-49	Female	2011-11-06	2011-11-01	No	No	No	No	No	No	No	No	No	No	No	No	No
A1253	2012-12-11	2	36.6	20	100	47	65	92	0	0	38.4	20	107	67	80	89	0	0	0	0	0	1	4		1	3	125	0	5	111	2011-11-08	Selby	18-24	Male	2011-11-07	2011-11-02	No	No	No	No	No	No	No	No	No	No	No	No	No
A1254	2012-12-11	2	37.7	22	121	69	115	99	0	0	37.4	17	116	79	93	95	0	0	0	1	0	0	1		1	2	134	0	2.1	45	2011-11-08	Selby	18-24	Female	2011-11-07	2011-10-31	No	No	No	No	No	No	No	No	No	No	No	No	No
A1255	2013-01-22	1							0	0	37.2	22	156	62	104		1	0	1	0	0	0	1	24	0	1	136	0	3.1	46		CHBaragwanath	35-39	Female	2011-11-08	2011-11-08	No	No	No	No	No	No	No	No	No	No	No	No	No
A1256	2012-12-11	2	36	20	165	93	93	86	0	0	36.9	22	125	88	103	90	0	0	0	1	0	0	1		1	2	125	0	10.8	159	2011-11-10	Selby	40-44	Female	2011-11-09	2011-11-05	No	No	No	No	No	No	No	No	No	No	No	No	No
A1257	2012-12-11	2	36.5	18	144	92	90	96	0	0	36.7	20	129	89	91	88	0	0	1	0	0	0	4		1	3	136	0	3.1	57	2011-11-10	Selby	45-49	Female	2011-11-09	2011-11-04	No	No	No	No	No	No	No	No	No	No	No	No	No
A1258	2012-12-11	2	36.7	20	90	58	80	100	0	0	38.8	22	106	68	99	95	0	0	1	0	0	0	4		1	2	135	0	3.5	82	2011-11-10	Selby	30-34	Female	2011-11-09	2011-11-05	No	No	No	No	No	No	No	No	No	No	No	No	No
A1259	2012-12-11	2	36.1	18	145	88	97	98	0	0	39	24	153	110	85	97	0	0	0	0	0	1	4		1	3	134	0	3.8	62	2011-11-10	Selby	40-44	Female	2011-11-09	2011-11-03	Yes	Yes	No	No	No	No	No	No	No	No	No	No	No
A1260	2012-12-11	2	38.4	22	101	57	133	99	0	0	37.7	20	107	64	124	95	0	0	1	0	0	0	4		1	3	145	0	4.2	75	2011-11-10	Selby	18-24	Female	2011-11-09	2011-11-08	No	No	No	No	No	No	No	No	No	No	No	No	No
A1261	2012-12-11	2	38.7	26	96	49	150	90	0	0	37.3	20	110	60	110	89	0	0	0	1	0	0	1		1	2	123	0	15.6	303	2011-11-10	Selby	30-34	Male	2011-11-09	2011-11-02	No	No	No	No	No	No	No	No	No	No	No	No	No
A1262	2013-01-29	1							0	0	36.9	24	106	46	102		1	0	1	0	0	0	1	15	0	2	126	0	10.9	131	2011-11-11	CHBaragwanath	35-39	Male	2011-11-10	2011-11-09	No	No	No	No	No	No	No	No	No	No	No	No	No
A1263	2013-02-26	1							0	0	37.2	19	124	76	68		1	0	1	0	0	0	1	91	0	2	132	0	4.2	84	2011-11-11	CHBaragwanath	35-39	Male	2011-11-10	2011-11-07	No	No	No	No	No	No	No	No	No	No	No	No	No
A1264	2013-01-26	1	37.8	22	118	70	73		1	0	38.2	26	120	72	110		1	0	1	0	0	0	2		1	3	134	0	6.3	63	2011-11-11	CHBaragwanath	60+	Female	2011-11-10	2011-11-06	No	No	No	No	No	No	No	No	No	No	No	No	No
A1265	2013-01-16	2	37.2	16	125	66	112	96	0	0	38.9	24	94	60	108	100	0	0	1	0	0	0	1		1	2		1			2011-11-15	Selby	30-34	Female	2011-11-14	2011-11-13	No	No	No	No	No	No	No	No	No	No	No	No	No
A1266	2013-01-16	2	36.9	22	99	60	97	100	0	0	36.8		100	63	91	86	0	0	0	1	0	0	1		1	1	130	0	5.8	60	2011-11-15	Selby	40-44	Male	2011-11-14	2011-11-07	No	No	No	No	No	No	No	No	No	No	No	No	No
A1267	2013-01-16	2	36	22	129	80	114	97	0	0	36		105	75	72	98	0	0	1	0	0	0	1		1	2	128	0	32.7	567	2011-11-15	Selby	35-39	Male	2011-11-14	2011-11-07	No	No	No	No	No	No	No	No	No	No	No	No	No
A1268	2012-12-11	2	39.5	18	99	65	140	97	0	0	39.4	20	102	61	61	91	0	0	0	1	0	0	1	1000	0	2	122	0	4.6	59	2011-11-15	Selby	25-29	Female	2011-11-14	2011-11-10	No	No	No	No	No	No	No	No	No	No	No	No	No
A1269	2013-01-16	2	36.9	23	123	80	121	90	0	0	36.3	20	118	84	109	86	0	0	1	0	0	0	4		1	3	130	0	1.7	54	2011-11-15	Selby	25-29	Female	2011-11-14	2011-11-10	No	No	No	No	No	No	No	No	No	No	No	No	No
A1270	2013-01-16	2	36.2	16	104	64	72	100	0	0	37.2	18	131	79	74	92	0	0	0	1	0	0	4		1	3	138	0	8.3	95	2011-11-15	Selby	60+	Female	2011-11-14	2011-11-08	No	No	No	No	No	No	No	No	No	No	No	No	No
A1271	2013-01-16	2	36.5	20	128	86	91	100	0	0	36.7	20	126	90	92	99	0	0	1	0	0	0	1	400	0	2	138	0	3.7	80	2011-11-15	Selby	30-34	Female	2011-11-14	2011-11-08	No	No	No	No	No	No	No	No	No	No	No	No	No
A1272	2013-01-16	2	36.9	28	101	62	105	96	0	0	37.3	24	123	80	91	95	0	0	1	0	0	0	1	400	0	1	109	0	22.6	338	2011-11-15	Selby	30-34	Female	2011-11-14	2011-11-09	No	No	No	No	No	No	No	No	No	No	No	No	No
A1273	2013-01-16	1							0	0	37.7	26	82	43	132	92	0	0	1	0	0	0	1	130	0	1	123	0	24.2	347	2011-11-16	CHBaragwanath	25-29	Male	2011-11-15	2011-11-08	Yes	No	No	No	No	No	No	No	No	No	No	Yes	No
A1274	2013-02-08	2	38.7	18	128	71	108	97	0	0	37.1	20	95	58	99	99	0	0	0	0	0	1	4		1	3		1			2011-11-17	Selby	18-24	Male	2011-11-16	2011-11-09	Yes	Yes	No	No	No	No	No	No	No	No	No	No	No
A1275	2013-01-16	2	36.5	20	115	80	114	96	0	0	36	18	126	74	87	99	0	0	0	1	0	0	2		1	3	139	0	2.6	62	2011-11-17	Selby	55-59	Female	2011-11-16	2011-11-10	No	No	No	No	No	No	No	No	No	No	No	No	No
A1276	2013-01-16	2	36.2	20	98	70	131	95	0	0	38.4	22	94	61	96	95	0	0	0	1	0	0	1	27	0	1		1			2011-11-17	Selby	30-34	Female	2011-11-16	2011-11-13	Yes	No	No	No	No	No	No	No	No	No	No	No	No
A1277	2013-01-16	2		20	114	80	83	100	0	0	37.3	28	106	66	94	99	0	0	1	0	0	0	1		1	1	136	0	3.4	62	2011-11-17	Selby	25-29	Male	2011-11-16	2011-11-14	No	No	No	No	No	No	No	No	No	No	No	No	No
A1278	2013-01-28	1	38.9	28	90	55	100	61	1	0	39.1	34	127	81	84		1	0	1	0	0	0	1	12	0	1	131	0	12.7	141	2011-11-21	CHBaragwanath	50-55	Male	2011-11-20	2011-11-16	No	No	No	No	No	No	No	No	No	No	No	No	No
A1279	2013-02-27	1							0	0	37.2	26	96	57	103		1	0	0	0	1	0	1	24	0	2	137	0	1.9	54	2011-11-21	CHBaragwanath	18-24	Female	2011-11-20	2011-11-13	No	No	No	No	No	No	No	No	No	No	No	No	No
A1280	2013-02-16	1							0	0	37.2	24	138	94	98	100	0	0	0	0	1	0	3		1	3	141	1	4.6	53	2011-11-24	CHBaragwanath	45-49	Male	2011-11-23	2011-11-16	Yes	No	No	No	No	No	No	No	No	No	No	No	No
A1281	2013-01-18	1							0	0	37.7	24	98	65	100		1	0	0	1	0	0	1	17	0	2	124	0	9.3	164	2011-11-28	CHBaragwanath	30-34	Female	2011-11-27	2011-11-25	Yes	No	No	No	No	No	No	No	No	Yes	No	No	No
A1282	2013-02-02	1							0	0	36.9	31	147	103	115		1	0	0	0	1	0	1	10	0	2	132	0	2.6	42	2011-11-29	CHBaragwanath	35-39	Female	2011-11-28	2011-11-25	No	No	No	No	No	No	No	No	No	No	No	No	No
A1283	2013-02-16	1	38.4	24	75	49	127	96	0	0	38.7	24	140	72	118		0	0	1	0	0	0	1	15	0	1	138	0	4.6	86	2011-11-29	CHBaragwanath	30-34	Female	2011-11-28	2011-11-25	No	No	No	No	No	No	No	No	No	No	No	No	No
A1284	2013-01-29	1							0	0	36.7	20	111	77	90		1	0	1	0	0	0	1	11	0	2	142	0	4.7	73	2011-11-29	CHBaragwanath	35-39	Male	2011-11-28	2011-11-24	No	No	No	No	No	No	No	No	No	No	No	No	No
A1285	2013-01-16	2	36.5	20	132	83	106	93	0	0	36	22	143	103	86	92	0	0	0	1	0	0	4		1	3		1			2011-11-30	Selby	50-55	Male	2011-11-29	2011-11-24	No	No	No	No	No	No	No	No	No	No	No	No	No
A1286	2011-01-16	2	36.4	16	107	65	81	98	0	0	36.6	20	123	77	82	97	0	0	0	1	0	0	4		1	3	132	0	15.7	123	2011-11-30	Selby	40-44	Male	2011-11-29	2011-11-23	No	No	No	No	No	No	No	No	No	No	No	No	No
A1287	2013-02-27	1							0	0	37.9	26	156	64	110	93	1	0	1	0	0	0	1	63	0	2	135	0	16.3	328	2011-12-01	CHBaragwanath	30-34	Male	2011-11-30	2011-11-28	No	No	No	No	No	No	No	No	No	No	No	No	No
A1288	2013-01-16	2	37.3	22	88	63	104	95	0	0	37.7	22	89	57	91	93	0	0	0	1	0	0	1		1	2		1			2011-12-02	Selby	30-34	Female	2011-12-01	2011-11-27	No	No	No	No	No	No	No	No	No	No	No	No	No
A1289	2013-01-16	2		24	76	42	135		0	0	38	22	80	48	103	90	0	0	0	1	0	0	4		1	3	141	0	18.7	268	2011-12-07	Selby	25-29	Male	2011-12-06	2011-11-30	No	No	No	No	No	No	No	No	No	No	No	No	No
A1290	2013-01-16	2	38.6	18	147	83	135	96	0	0	37.8	22	112	69	120	92	0	0	1	0	0	0	4		1	3	128	0	3.8	76	2011-12-07	Selby	30-34	Male	2011-12-06	2011-12-05	No	No	No	No	No	No	No	No	No	No	No	No	No
A1291	2013-01-16	2	36.9	18	109	66	82	93	0	0	36.6	28	150	80	70	90	0	0	1	0	0	0	4		1	3	142	0	8.6	111	2011-12-07	Selby	60+	Female	2011-12-06	2011-12-04	No	No	No	No	No	No	No	No	No	No	No	No	No
A1292	2013-01-16	2		14	114	77	91	99	0	0	39.1	24			114	97	0	0	1	0	0	0	1	64	0	3		1			2011-12-07	Selby	25-29	Female	2011-12-06	2011-12-05	No	No	No	No	No	No	No	No	No	No	No	No	No
A1293	2013-01-16	2	37.5	18	172	103	80	98	0	0	36.5	22	146	100	77	96	0	0	1	0	0	0	4		1	3	134	0	2.5	54	2011-12-07	Selby	55-59	Female	2011-12-06	2011-12-02	No	No	No	No	No	No	No	No	No	No	No	No	No
A1294	2013-01-16	2	36.2	20	124	76	134	96	0	0	39.2	22	131	91	121	87	0	0	0	1	0	0	1	612	0	2	133	0	3.6	58	2011-12-07	Selby	35-39	Female	2011-12-06	2011-12-05	No	No	No	No	No	No	No	No	No	No	No	No	No
A1295	2013-01-16	2	36.8	18	158	81	98	94	0	0	34.6	22	150	91	94	94	0	0	1	0	0	0	4		1	3	137	0	3.7	89	2011-12-07	Selby	60+	Female	2011-12-06	2011-12-02	No	No	No	No	No	No	No	No	No	No	No	No	No
A1296	2013-01-16	2	40.9	18	98	58	125	92	0	0	36.7	22	90	62	80	91	0	0	1	0	0	0	1	159	0	2		1			2011-12-08	Selby	30-34	Male	2011-12-07	2011-12-02	No	No	No	No	No	No	No	No	No	No	No	No	No
A1297	2013-01-16	2	38.4	18	110	62	106	90	0	0	35.5	22	96	68	90	90	0	0	1	0	0	0	4		1	3		1			2011-12-08	Selby	18-24	Male	2011-12-07	2011-12-03	No	No	No	No	No	No	No	No	No	No	No	No	No
A1298	2013-01-16	2		18	99	65	122	96	0	0	36.2	22	110	70	90	95	0	0	1	0	0	0	1		1	1		1			2011-12-08	Selby	45-49	Female	2011-12-07	2011-12-05	No	No	No	No	No	No	No	No	No	No	No	No	No
A1299	2013-01-16	2	39.6	18	111	95	137	98	0	0	37	36	97	6	116	95	0	0	1	0	0	0	4		1	3		1			2011-12-08	Selby	35-39	Female	2011-12-07	2011-12-05	No	No	No	No	No	No	No	No	No	No	No	No	No
A1300	2013-01-16	2	39.6	18	149	79	96	95	0	0	36.5	18	98	55	102	92	0	0	1	0	0	0	4		1	3		1			2011-12-08	Selby	25-29	Female	2011-12-07	2011-12-03	No	No	No	No	No	No	No	No	No	No	No	No	No
A1301	2013-01-16	2	36.9	26	80	50	121	89	0	0	38	24	100	60	115	89	0	1	0	1	0	0	1		1	1	139	0	6.5	76	2011-12-08	Selby	30-34	Female	2011-12-07	2011-12-01	No	No	No	No	No	No	No	No	No	No	No	No	No
A1302	2013-01-16	2	39	20	113	66	125	100	0	0	38.7	20	93	59	120	88	0	0	1	0	0	0	1	79	0	2	135	0	2.2	48	2011-12-08	Selby	25-29	Female	2011-12-07	2011-12-06	No	No	No	No	No	No	No	No	No	No	No	No	No
A1303	2013-02-16	1							0	0	37.6	26	105	70	85	94	0	0	1	0	0	0	1	306	0	1	129	0	19.2	485	2011-12-09	CHBaragwanath	30-34	Female	2011-12-08	2011-12-01	No	No	No	No	No	No	No	No	No	No	No	No	No
A1304	2013-01-23	1	36	24	101	72	131	90	1	1	36.2	20	102	70	134		1	1	1	0	0	0	1	318	0	1		1			2011-12-09	CHBaragwanath	60+	Male	2011-12-08	2011-12-02	No	No	No	No	No	No	No	No	No	No	No	No	No
A1305	2013-01-17	1							0	0	39	20	123	73	120		0	0	1	0	0	0	1		1	2	134	0	5.5	59	2011-12-09	CHBaragwanath	30-34	Male	2011-12-08	2011-12-01	No	No	No	No	No	No	No	No	No	No	No	No	No
A1306	2013-01-30	1							0	0	37.2	42	162	48	104		1	0	1	0	0	0	1		1	1	128	0	10.9	132	2011-12-09	CHBaragwanath	30-34	Male	2011-12-08	2011-12-05	No	No	No	No	No	No	No	No	No	No	No	No	No
A1307	2013-01-16	2	37.3	22	115	84	117	93	0	0	36.5	28	73	48	111	94	0	0	1	0	0	0	2		1	2	137	0	4.1	75	2011-12-12	Selby	50-55	Female	2011-12-11	2011-12-10	No	No	No	No	No	No	No	No	No	No	No	No	No
A1308	2013-01-16	2	36.6	24	101	69	130	94	0	0	36	34	91	61	107	92	0	0	0	1	0	0	1		1	1	136	0	4.2	32	2011-12-12	Selby	30-34	Female	2011-12-11	2011-12-08	No	No	No	No	No	No	No	No	No	No	No	No	No
A1309	2013-01-16	2	36.6	20	73	43	145	95	0	0	38	24	102	58	100		0	0	1	0	0	0	4		1	3	132	0	2.2	64	2011-12-12	Selby	25-29	Female	2011-12-11	2011-12-08	No	No	No	No	No	No	No	No	No	No	No	No	No
A1310	2013-01-16	2							0	0	37.4	26	104	60	90		0	0	0	1	0	0	1		1	2		1			2011-12-13	Selby	30-34	Female	2011-12-13	2011-12-09	No	No	No	No	No	No	No	No	No	No	No	No	No
A1311	2013-01-16	2	37.6	26	192	109	117	91	0	0	36.3	26	120	80	104		0	0	0	1	0	0	4		1	3	138	0	4.7	79	2011-12-13	Selby	50-55	Male	2011-12-12	2011-12-06	No	No	No	No	No	No	No	No	No	No	No	No	No
A1312	2013-01-16	2	37.1	20	80	50	78	96	0	0	36.5	18	132	85	86	100	0	0	1	0	0	0	1	382	0	2	139	0	3	52	2011-12-13	Selby	40-44	Female	2011-12-12	2011-12-09	No	No	No	No	No	No	No	No	No	No	No	No	No
A1313	2013-02-16	1							0	0		26	101	44	79		1	0	1	0	0	0	1		1	3	136	0	4.3	56	2011-12-14	CHBaragwanath	25-29	Female	2011-12-13	2011-12-08	No	No	No	No	No	No	No	No	No	No	No	No	No
A1314	2013-01-16	2		34	111	71	109	68	0	0	37	44	125	64	66		0	0	1	0	0	0	4		1	3	132	0	9.6	86	2011-12-12	Selby	30-34	Male	2011-12-11	2011-12-09	No	No	No	No	No	No	No	No	No	No	No	No	No
A1315	2013-01-16	2	36.5	26	93	56	124	99	0	0	36.3	33	106	80	102		0	0	1	0	0	0	1		1	2	134	0	5.8	60	2011-12-12	Selby	25-29	Male	2011-12-11	2011-12-09	No	No	No	No	No	No	No	No	No	No	No	No	No
A1316	2013-01-16	2	36	22	98	64	123	96	0	0	37	22	89	59	98	95	0	0	1	0	0	0	1		1	1		1			2011-12-12	Selby	45-49	Male	2011-12-11	2011-12-08	No	No	No	No	No	No	No	No	No	No	No	No	No
A1317	2013-01-24	1							0	0	37.2	22	160	62	94		0	0	1	0	0	0	2		1	3	138	0	2.3	67	2011-12-14	CHBaragwanath	30-34	Male	2011-12-13	2011-12-10	No	No	No	No	No	No	No	No	No	No	No	No	No
A1318	2012-11-19	3	38.4	26	117	66	136	100	1	0	37.5	22	80	49	117		1	0	1	0	0	0	1		1	2	121	0	8.3	103	2010-06-21	Tshepong	35-39	Male	2010-06-20	2010-06-19	No	No	No	No	No	No	No	No	No	No	No	No	No
A1319	2012-11-19	3	39	14	113	51	163		0	0	40.5	20	88	71	145		0	0	1	0	0	0	2		1		139	0	4.7	92	2010-07-29	Tshepong	18-24	Male	2010-07-28	2010-07-26	No	No	No	No	No	No	No	No	No	No	No	No	No
A1320	2012-11-19	3	35.6	18	113	67	126	100	1	0	36	18	110	60	120		1	0	1	0	0	0	1	350	0		129	0	3	53	2010-07-29	Tshepong	50-55	Female	2010-07-28	2010-07-24	No	No	No	No	No	No	No	No	No	No	No	No	No
A1321	2012-11-19	3	37	19	111	85	108		0	0	37.5	20	114	76	90		0	0	1	0	0	0	2		1		135	0	4.3	86	2010-08-31	Tshepong	25-29	Male	2010-08-30	2010-08-25	No	No	No	No	No	No	No	No	No	No	No	No	No
A1322	2012-11-19	3	37.2	18	102	62	103		0	0	36.5	18	72	50	93		0	0	1	0	0	0	4		1	2	135	0	16.5	207	2010-09-01	Tshepong	40-44	Female	2010-08-31	2010-08-27	No	No	No	No	No	No	No	No	No	No	No	No	No
A1323	2012-11-19	3	39.5	18	70	49	91	89	0	0	37	20	86	62	100		0	0	1	0	0	0	2		1	3	128	0	4.7	114	2010-09-02	Tshepong	35-39	Male	2010-09-01	2010-08-30	No	No	No	No	No	No	No	No	No	No	No	No	No
A1324	2012-11-19	3	36.8	18	101	71	43	97	0	0	36.2		87	45	68		0	0	1	0	0	0	4		1	1	139	0	31.8	286	2010-09-09	Tshepong	60+	Female	2010-09-08	2010-08-24	No	No	No	No	No	No	No	No	No	No	No	No	No
A1325	2012-11-19	3	38.7	16	114	70	126		0	0	37.3	24	108	70	78		0	0	1	0	0	0	2		1		125	0	3.5	63	2010-10-12	Tshepong	45-49	Female	2010-10-11	2010-10-11	No	No	No	No	No	No	No	No	No	No	No	No	No
A1326	2012-11-19	3	37.3	18	129	78	125	95	1	0			129	78	125		1	0	1	0	0	0	1		1	1		1			2010-10-15	Tshepong	35-39	Female	2010-10-14	2010-10-13	No	No	No	No	No	No	No	No	No	No	No	No	No
A1327	2012-11-19	3	36.2	18	158	98	98	97	0	0	36		135	92	82		0	0	1	0	0	0	2		1	2	141	0	1.9	63	2011-01-13	Tshepong	50-55	Male	2011-01-12	2011-01-10	No	No	No	No	No	No	No	No	No	No	No	No	No
A1328	2012-11-19	3	36.1	20	145	119	108	90	0	0	36.5	20	121	80	106		0	1	1	0	0	0	2		1		135	0	57	78	2011-02-03	Tshepong	60+	Female	2011-02-02	2011-01-26	No	No	No	No	No	No	No	No	No	No	No	No	No
A1329	2012-11-19	3	38.9	18	145	82	97	97	0	0	36.4	18	98	51	86		0	0	1	0	0	0	2		1		132	0	5.7	121	2011-02-09	Tshepong	40-44	Male	2011-02-08	2011-02-07	No	No	No	No	No	No	No	No	No	No	No	No	No
A1330	2012-11-19	3	39	20	100	52	159	95	0	0	38	20	97	56	135		0	0	0	0	0	0	2		1		122	0	5.7	93	2011-02-15	Tshepong	18-24	Female	2011-02-14	2011-02-12	No	No	No	No	No	No	No	No	No	No	No	No	No
A1331	2012-11-19	3	36	14	193	103	142		0	0	36.9	20	160	114	72		0	0	1	0	0	0	4		1	3	134	0	3.9	63	2011-03-01	Tshepong	50-55	Female	2011-02-28	2011-02-27	No	No	No	No	No	No	No	No	No	No	No	No	No
A1332	2012-11-19	3	35.2	18	105	79	88	95	0	0	37	18	124	94	86		0	0	1	0	0	0	4		1	2	133	0	5.4	104	2011-03-08	Tshepong	60+	Male	2011-03-07	2011-03-06	Yes	No	No	No	No	No	Yes	No	No	No	No	No	No
A1333	2012-11-11	3	35.8	28	132	93	72	92	1	0							0	0	0	0	0	1	2		1	3		1			2011-03-16	Tshepong	25-29	Female	2011-03-16	2011-03-14	Yes	Yes	No	No	No	No	No	No	No	No	No	No	No
A1334	2012-11-19	3	36.1	18	102	62	136	93	0	0							0	0	1	0	0	0	1	200	0	1	132	0	9.5	10.5	2011-04-05	Tshepong	25-29	Female	2011-04-04	2011-03-30	No	No	No	No	No	No	No	No	No	No	No	No	No
A1335	2012-11-19	3							0	0							0	0	1	0	0	0	1	1377	0	3		1			2011-05-26	Tshepong	30-34	Male	2011-05-25	2011-05-24	Yes	No	No	No	No	No	Yes	No	No	No	No	No	No
A1336	2012-11-19	3							0	0	37	18	96	72	109		0	0	0	1	0	0	1	8	0	2	129	0	10.1	143	2011-06-07	Tshepong	40-44	Male	2011-06-06	2011-06-01	No	No	No	No	No	No	No	No	No	No	No	No	No
A1337	2012-11-19	3	38	14	123	92	125	97	0	0	36.5	18	115	89	119		0	0	1	0	0	0	2		1	2	128	0	9.2	108	2011-06-08	Tshepong	45-49	Male	2011-06-07	2011-05-30	Yes	No	No	No	No	No	Yes	No	No	No	No	No	No
A1338	2012-11-19	3	36.7	22	84	67	145		0	0	38.8	21	102	64	115		0	0	1	0	0	0	1	346	0	1	124	0	5.4	113	2011-06-09	Tshepong	30-34	Female	2011-06-08	2011-06-05	No	No	No	No	No	No	No	No	No	No	No	No	No
A1339	2012-11-19	3	36	18	156	104	96	97	0	0	38	22	147	100	100		0	0	1	0	0	0	1	400	0	1	142	0	1.9	40	2011-06-23	Tshepong	45-49	Female	2011-06-22	2011-06-08	No	No	No	No	No	No	No	No	No	No	No	No	No
A1340	2012-11-19	3	36	18	141	80	85		1	0	36	22	141	89	72	95	1	0	1	0	0	0	1	316	0	2	138	0	1.1	42	2011-06-27	Tshepong	50-55	Female	2011-06-26	2011-06-23	No	No	No	No	No	No	No	No	No	No	No	No	No
A1341	2012-11-16	3	37.2	20	98	61	112	96	0	0	36.8	22	138	84	96		0	0	1	0	0	0	1	67	0	1	137	0	3.8	56	2011-06-28	Tshepong	30-34	Female	2011-06-27	2011-06-26	No	No	No	No	No	No	No	No	No	No	No	No	No
A1342	2012-11-19	3	37	22	225	137	142		0	0							1	0	1	0	0	0	2		1	1		1			2011-06-29	Tshepong	30-34	Female	2011-06-28	2011-06-28	No	No	No	No	No	No	No	No	No	No	No	No	No
A1343	2012-11-19	3	37.5	18	116	66	114	94	0	0	36.9	20	118	60	78		0	0	1	0	0	0	2		1	3	136	0	1.9	71	2011-07-04	Tshepong	45-49	Female	2011-07-03	2011-06-23	No	No	No	No	No	No	No	No	No	No	No	No	No
A1344	2012-11-19	3	36.2	26	197	101	101		1	0	36.9	20	197	101	101		1	0	1	0	0	0	4		1		136	0	4.4	101	2011-08-03	Tshepong	60+	Male	2011-08-02	2011-07-31	Yes	Yes	No	No	No	No	No	No	No	No	No	No	No
A1345	2012-11-19	3							0	0		30	108	47	111		0	0	1	0	0	0	1	580	0	2	139	0	4.6	79	2011-08-25	Tshepong	25-29	Female	2011-08-24	2011-08-23	No	No	No	No	No	No	No	No	No	No	No	No	No
A1346	2012-11-19	3	38	18	130	74	98	96	0	0	37.5	20	118	56	88		0	0	1	0	0	0	4		1	3		1			2011-08-31	Tshepong	60+	Female	2011-08-30		Yes	No	No	No	No	No	No	No	No	No	No	No	No
A1347	2012-11-19	3	37	14	160	100	114	96	0	0	37	20	137	73	100		0	0	1	0	0	0	2		1	3	122	0	5.4	100	2011-09-01	Tshepong	60+	Female	2011-08-31	2011-08-26	Yes	No	No	No	No	No	No	Yes	No	No	No	No	No
A1348	2012-11-19	3	38.5	18	62	52	100	97	0	0	36.5	22	101	75	126		0	0	1	0	0	0	1	60	0	1	129	0	3.3	70	2011-09-07	Tshepong	30-34	Male	2011-09-06	2011-08-30	No	No	No	No	No	No	No	No	No	No	No	No	No
A1349	2012-11-19	3	37.6	20	130	93	124		0	0	36.9	18	127	81	115		0	0	1	0	0	0	4		1	3	123	0	5.5	62	2011-09-13	Tshepong	60+	Female	2011-09-12	2011-09-11	Yes	No	No	No	No	No	No	No	No	No	No	No	No
A1350	2012-11-19	3	37.4	18	84	62	140	98	0	0	36.5	20	86	59	140		0	0	1	0	0	0	2		1		128	0	4.8	64	2011-09-23	Tshepong	55-59	Male	2011-09-22	2011-09-15	Yes	No	No	No	No	No	No	No	No	No	No	No	No
A1351	2012-11-19	3							0	0	34.7	18	68	42	94		0	0	1	0	0	0	2		1		128	0	11.5	80	2011-09-28	Tshepong	60+	Male	2011-09-27		Yes	No	No	No	No	No	No	No	No	No	No	No	No
A1352	2012-09-11	3		24	169	96	91		0	0	37	18	119	65	94		0	0	1	0	0	0	1		1	1		1			2011-10-10	Tshepong	35-39	Male	2011-10-09	2011-10-02	No	No	No	No	No	No	No	No	No	No	No	No	No
A1353	2012-11-19	3	38.6	16	88	60	147	82	1	0	36.7	26	89	75	131		0	0	1	0	0	0	1	304	0	1	135	0	13.2	142	2011-10-12	Tshepong	35-39	Female	2011-10-11	2011-10-09	No	No	No	No	No	No	No	No	No	No	No	No	No
A1354	2012-11-19	3	35.1	20	95	62	70	97	0	0	36	28	95	62	137		0	0	1	0	0	0	1	274	0	1	134	0	2.9	70	2011-10-14	Tshepong	35-39	Female	2011-10-13	2011-10-11	No	No	No	No	No	No	No	No	No	No	No	No	No
A1355	2012-11-19	3			117	65			0	0	36.1	16	128	75	42		0	0	1	0	0	0	4		1	2	139	0	24	176	2011-10-20	Tshepong	60+	Female	2011-10-19	2011-10-12	No	No	No	No	No	No	No	No	No	No	No	No	No
A1356	2012-11-19	3							0	0	36	20	127	79	90		1	0	1	0	0	0	1	10	0	2	134	0	1.9	63	2011-10-28	Tshepong	35-39	Male	2011-10-27		No	No	No	No	No	No	No	No	No	No	No	No	No
[truncated: 31 more columns]

## Sheet: Notes for Composite Variables
We used the first available vital signs and laboratory values from the hospital admission as predictors for those variables (indicated by RSS_C ). First available was defined as preferentially using vital signs and laboratory values recorded from the initial encounter in the casualty ward (emergency department); however, if values were unavailable from the casualty ward, we used the initial vital…
Tuberculosis defined as follows
if AFB=1 or tbcultsiteres=1 or tbpcrsiteres=1 then tblab=1; else tblab=0;
if tblab=1 or TBstart='Yes' or tbtreatcurr='Yes' then currtb=1;
else currtb=0;
Final outcome: currtb=1 means TB, currtb=0 means no TB
HIV defined as follows
if HIVfinal or RSS_HIVstatus=1 then HIV=1; else if HIVfinal eq 0 and RSS_HIV_status in (2,3,4) then HIV=0; else if RSS_HIVstatuts eq . And HIVFinal eq . Then HIV =.;
HIV=1 means HIV positive
HIV=0 means HIV negative
HIV . Means HIV status unknown
RSS_HIVMedication=1 defined as on retroviral therapy. RSS_HIVMedication=2 or 3 deifned as not on antiretroviral therapy
Oxygen saturation defined by variables RSS_Coxygenation and RSS_Wadminoxygenation per parameters defined above
Receipt of supplemental oxygen defined as RSS_CYesOxygen and RSS_WYesOxygen as defined above
Outcome:
Primary outcome is defined as inpatient death
Any outcome including discharge, referral to to other facility, refused treatment, etc was considered a dischage for the purposes of the analysis
